# Supplementary material for: The importance of age in compositional and functional profiling of the human intestinal microbiome
Source: PLoS One. 2021 Oct 18;16(10):e0258505. doi: 10.1371/journal.pone.0258505 (PMC8523055; doi:10.1371/journal.pone.0258505)
Supplement: S1 Table — The most abundant phyla are highlighted in red, the most abundant classes in green, the dominating genera in purple and the most abundant species in yellow. (XLSX) [file pone.0258505.s001.xlsx]

## Sheet: Tabelle2
ID	1	2	3	4	5	6	7	8	9	10	11	12	13	14	15	16	17	18	19	20	21	22	23	24	25	26	27	28	29	30	31	32	33	34	35	36	37	38	39	40	41	42	43	44	45	46	47	48	49
group	above65	above65	above65	above65	above65	above65	above65	above65	above65	above65	above65	above65	below65	above65	above65	below65	above65	above65	below65	below65	above65	above65	above65	above65	below65	above65	above65	above65	below65	below65	above65	below65	above65	below65	below65	below65	above65	below65	above65	below65	below65	below65	below65	below65	below65	below65	above65	above65	below65
k__Bacteria	99.6282	99.9356	99.1733	100	97.5995	99.9967	100	94.6918	100	99.5539	100	100	100	100	99.9964	99.9019	100	99.8953	99.9792	98.2978	99.9763	99.9671	100	99.981	100	100	100	100	100	100	99.7885	99.9488	100	100	100	99.0434	99.9955	100	100	99.9968	100	99.996	99.9763	100	99.9982	100	100	100	100
k__Bacteria|p__Actinobacteria	1.10644	6.29574	10.1706	0.20337	1.17956	0.146	0.17833	0.27878	0.11679	3.91595	0.66203	0.55856	0.17156	0.11702	0.30162	0.80172	0.35031	0.49417	0.9957	12.2886	0.59611	1.32308	0.66957	1.25882	4.88119	1.93542	6.92642	0.12802	6.90607	5.50331	16.9884	0.40352	4.18571	1.74819	1.12508	5.3447	4.26037	3.98552	2.67714	0.66288	4.12058	1.32888	1.40752	0.44661	1.30364	2.48051	0.61029	0.32585	6.0577
k__Bacteria|p__Actinobacteria|c__Actinobacteria	1.10644	6.29574	10.1706	0.20337	1.17956	0.146	0.17833	0.27878	0.11679	3.91595	0.66203	0.55856	0.17156	0.11702	0.30162	0.80172	0.35031	0.49417	0.9957	12.2886	0.59611	1.32308	0.66957	1.25882	4.88119	1.93542	6.92642	0.12802	6.90607	5.50331	16.9884	0.40352	4.18571	1.74819	1.12508	5.3447	4.26037	3.98552	2.67714	0.66288	4.12058	1.32888	1.40752	0.44661	1.30364	2.48051	0.61029	0.32585	6.0577
k__Bacteria|p__Actinobacteria|c__Actinobacteria|o__Actinomycetales	0	0.04708	0.03078	0	0	0	0	0	0.00022	0	0.00413	0	0	0	0	0	0	0	0	0	0	0	0	0.01373	0	0	0.00278	0	0.00328	0	0.03704	0	0.10554	0	0.00136	0	0.12843	0	0	0.00438	0	0	0	0.01004	0	0	0	0	0
k__Bacteria|p__Actinobacteria|c__Actinobacteria|o__Actinomycetales|f__Actinomycetaceae	0	0.00748	0.00199	0	0	0	0	0	0.00022	0	0.00413	0	0	0	0	0	0	0	0	0	0	0	0	0	0	0	0.00278	0	0	0	0.00654	0	0	0	0	0	0	0	0	0	0	0	0	0	0	0	0	0	0
k__Bacteria|p__Actinobacteria|c__Actinobacteria|o__Actinomycetales|f__Actinomycetaceae|g__Actinomyces	0	0.00748	0.00199	0	0	0	0	0	0.00022	0	0.00413	0	0	0	0	0	0	0	0	0	0	0	0	0	0	0	0.00278	0	0	0	0.00654	0	0	0	0	0	0	0	0	0	0	0	0	0	0	0	0	0	0
k__Bacteria|p__Actinobacteria|c__Actinobacteria|o__Actinomycetales|f__Actinomycetaceae|g__Actinomyces|s__Actinomyces_graevenitzii	0	0	0	0	0	0	0	0	0	0	0	0	0	0	0	0	0	0	0	0	0	0	0	0	0	0	0	0	0	0	0	0	0	0	0	0	0	0	0	0	0	0	0	0	0	0	0	0	0
k__Bacteria|p__Actinobacteria|c__Actinobacteria|o__Actinomycetales|f__Actinomycetaceae|g__Actinomyces|s__Actinomyces_graevenitzii|t__Actinomyces_graevenitzii_unclassified	0	0	0	0	0	0	0	0	0	0	0	0	0	0	0	0	0	0	0	0	0	0	0	0	0	0	0	0	0	0	0	0	0	0	0	0	0	0	0	0	0	0	0	0	0	0	0	0	0
k__Bacteria|p__Actinobacteria|c__Actinobacteria|o__Actinomycetales|f__Actinomycetaceae|g__Actinomyces|s__Actinomyces_odontolyticus	0	0.00748	0.00199	0	0	0	0	0	0.00022	0	0	0	0	0	0	0	0	0	0	0	0	0	0	0	0	0	0.00278	0	0	0	0.00654	0	0	0	0	0	0	0	0	0	0	0	0	0	0	0	0	0	0
k__Bacteria|p__Actinobacteria|c__Actinobacteria|o__Actinomycetales|f__Actinomycetaceae|g__Actinomyces|s__Actinomyces_odontolyticus|t__Actinomyces_odontolyticus_unclassified	0	0.00748	0.00199	0	0	0	0	0	0.00022	0	0	0	0	0	0	0	0	0	0	0	0	0	0	0	0	0	0.00278	0	0	0	0.00654	0	0	0	0	0	0	0	0	0	0	0	0	0	0	0	0	0	0
k__Bacteria|p__Actinobacteria|c__Actinobacteria|o__Actinomycetales|f__Actinomycetaceae|g__Actinomyces|s__Actinomyces_turicensis	0	0	0	0	0	0	0	0	0	0	0.00413	0	0	0	0	0	0	0	0	0	0	0	0	0	0	0	0	0	0	0	0	0	0	0	0	0	0	0	0	0	0	0	0	0	0	0	0	0	0
k__Bacteria|p__Actinobacteria|c__Actinobacteria|o__Actinomycetales|f__Actinomycetaceae|g__Actinomyces|s__Actinomyces_turicensis|t__GCF_000296505	0	0	0	0	0	0	0	0	0	0	0.00413	0	0	0	0	0	0	0	0	0	0	0	0	0	0	0	0	0	0	0	0	0	0	0	0	0	0	0	0	0	0	0	0	0	0	0	0	0	0
k__Bacteria|p__Actinobacteria|c__Actinobacteria|o__Actinomycetales|f__Actinomycetaceae|g__Mobiluncus	0	0	0	0	0	0	0	0	0	0	0	0	0	0	0	0	0	0	0	0	0	0	0	0	0	0	0	0	0	0	0	0	0	0	0	0	0	0	0	0	0	0	0	0	0	0	0	0	0
k__Bacteria|p__Actinobacteria|c__Actinobacteria|o__Actinomycetales|f__Actinomycetaceae|g__Mobiluncus|s__Mobiluncus_curtisii	0	0	0	0	0	0	0	0	0	0	0	0	0	0	0	0	0	0	0	0	0	0	0	0	0	0	0	0	0	0	0	0	0	0	0	0	0	0	0	0	0	0	0	0	0	0	0	0	0
k__Bacteria|p__Actinobacteria|c__Actinobacteria|o__Actinomycetales|f__Actinomycetaceae|g__Mobiluncus|s__Mobiluncus_curtisii|t__Mobiluncus_curtisii_unclassified	0	0	0	0	0	0	0	0	0	0	0	0	0	0	0	0	0	0	0	0	0	0	0	0	0	0	0	0	0	0	0	0	0	0	0	0	0	0	0	0	0	0	0	0	0	0	0	0	0
k__Bacteria|p__Actinobacteria|c__Actinobacteria|o__Actinomycetales|f__Actinomycetaceae|g__Mobiluncus|s__Mobiluncus_unclassified	0	0	0	0	0	0	0	0	0	0	0	0	0	0	0	0	0	0	0	0	0	0	0	0	0	0	0	0	0	0	0	0	0	0	0	0	0	0	0	0	0	0	0	0	0	0	0	0	0
k__Bacteria|p__Actinobacteria|c__Actinobacteria|o__Actinomycetales|f__Actinomycetales_no0me	0	0	0	0	0	0	0	0	0	0	0	0	0	0	0	0	0	0	0	0	0	0	0	0	0	0	0	0	0	0	0	0	0	0	0	0	0	0	0	0	0	0	0	0	0	0	0	0	0
k__Bacteria|p__Actinobacteria|c__Actinobacteria|o__Actinomycetales|f__Actinomycetales_no0me|g__Tropheryma	0	0	0	0	0	0	0	0	0	0	0	0	0	0	0	0	0	0	0	0	0	0	0	0	0	0	0	0	0	0	0	0	0	0	0	0	0	0	0	0	0	0	0	0	0	0	0	0	0
k__Bacteria|p__Actinobacteria|c__Actinobacteria|o__Actinomycetales|f__Actinomycetales_no0me|g__Tropheryma|s__Tropheryma_whipplei	0	0	0	0	0	0	0	0	0	0	0	0	0	0	0	0	0	0	0	0	0	0	0	0	0	0	0	0	0	0	0	0	0	0	0	0	0	0	0	0	0	0	0	0	0	0	0	0	0
k__Bacteria|p__Actinobacteria|c__Actinobacteria|o__Actinomycetales|f__Actinomycetales_no0me|g__Tropheryma|s__Tropheryma_whipplei|t__Tropheryma_whipplei_unclassified	0	0	0	0	0	0	0	0	0	0	0	0	0	0	0	0	0	0	0	0	0	0	0	0	0	0	0	0	0	0	0	0	0	0	0	0	0	0	0	0	0	0	0	0	0	0	0	0	0
k__Bacteria|p__Actinobacteria|c__Actinobacteria|o__Actinomycetales|f__Corynebacteriaceae	0	0	0	0	0	0	0	0	0	0	0	0	0	0	0	0	0	0	0	0	0	0	0	0	0	0	0	0	0	0	0	0	0	0	0	0	0	0	0	0	0	0	0	0	0	0	0	0	0
k__Bacteria|p__Actinobacteria|c__Actinobacteria|o__Actinomycetales|f__Corynebacteriaceae|g__Corynebacterium	0	0	0	0	0	0	0	0	0	0	0	0	0	0	0	0	0	0	0	0	0	0	0	0	0	0	0	0	0	0	0	0	0	0	0	0	0	0	0	0	0	0	0	0	0	0	0	0	0
k__Bacteria|p__Actinobacteria|c__Actinobacteria|o__Actinomycetales|f__Corynebacteriaceae|g__Corynebacterium|s__Corynebacterium_casei	0	0	0	0	0	0	0	0	0	0	0	0	0	0	0	0	0	0	0	0	0	0	0	0	0	0	0	0	0	0	0	0	0	0	0	0	0	0	0	0	0	0	0	0	0	0	0	0	0
k__Bacteria|p__Actinobacteria|c__Actinobacteria|o__Actinomycetales|f__Corynebacteriaceae|g__Corynebacterium|s__Corynebacterium_casei|t__GCF_000234765	0	0	0	0	0	0	0	0	0	0	0	0	0	0	0	0	0	0	0	0	0	0	0	0	0	0	0	0	0	0	0	0	0	0	0	0	0	0	0	0	0	0	0	0	0	0	0	0	0
k__Bacteria|p__Actinobacteria|c__Actinobacteria|o__Actinomycetales|f__Corynebacteriaceae|g__Corynebacterium|s__Corynebacterium_variabile	0	0	0	0	0	0	0	0	0	0	0	0	0	0	0	0	0	0	0	0	0	0	0	0	0	0	0	0	0	0	0	0	0	0	0	0	0	0	0	0	0	0	0	0	0	0	0	0	0
k__Bacteria|p__Actinobacteria|c__Actinobacteria|o__Actinomycetales|f__Corynebacteriaceae|g__Corynebacterium|s__Corynebacterium_variabile|t__GCF_000179395	0	0	0	0	0	0	0	0	0	0	0	0	0	0	0	0	0	0	0	0	0	0	0	0	0	0	0	0	0	0	0	0	0	0	0	0	0	0	0	0	0	0	0	0	0	0	0	0	0
k__Bacteria|p__Actinobacteria|c__Actinobacteria|o__Actinomycetales|f__Dermatophilaceae	0	0.01665	0	0	0	0	0	0	0	0	0	0	0	0	0	0	0	0	0	0	0	0	0	0	0	0	0	0	0	0	0	0	0	0	0	0	0	0	0	0	0	0	0	0	0	0	0	0	0
k__Bacteria|p__Actinobacteria|c__Actinobacteria|o__Actinomycetales|f__Dermatophilaceae|g__Dermatophilaceae_unclassified	0	0.01665	0	0	0	0	0	0	0	0	0	0	0	0	0	0	0	0	0	0	0	0	0	0	0	0	0	0	0	0	0	0	0	0	0	0	0	0	0	0	0	0	0	0	0	0	0	0	0
k__Bacteria|p__Actinobacteria|c__Actinobacteria|o__Actinomycetales|f__Microbacteriaceae	0	0	0	0	0	0	0	0	0	0	0	0	0	0	0	0	0	0	0	0	0	0	0	0	0	0	0	0	0	0	0	0	0	0	0	0	0	0	0	0	0	0	0	0	0	0	0	0	0
k__Bacteria|p__Actinobacteria|c__Actinobacteria|o__Actinomycetales|f__Microbacteriaceae|g__Leifsonia	0	0	0	0	0	0	0	0	0	0	0	0	0	0	0	0	0	0	0	0	0	0	0	0	0	0	0	0	0	0	0	0	0	0	0	0	0	0	0	0	0	0	0	0	0	0	0	0	0
k__Bacteria|p__Actinobacteria|c__Actinobacteria|o__Actinomycetales|f__Microbacteriaceae|g__Leifsonia|s__Leifsonia_unclassified	0	0	0	0	0	0	0	0	0	0	0	0	0	0	0	0	0	0	0	0	0	0	0	0	0	0	0	0	0	0	0	0	0	0	0	0	0	0	0	0	0	0	0	0	0	0	0	0	0
k__Bacteria|p__Actinobacteria|c__Actinobacteria|o__Actinomycetales|f__Micrococcaceae	0	0.02295	0.02879	0	0	0	0	0	0	0	0	0	0	0	0	0	0	0	0	0	0	0	0	0.00479	0	0	0	0	0.00328	0	0.03051	0	0.0651	0	0.00136	0	0.12843	0	0	0.00438	0	0	0	0.01004	0	0	0	0	0
k__Bacteria|p__Actinobacteria|c__Actinobacteria|o__Actinomycetales|f__Micrococcaceae|g__Rothia	0	0.02295	0.02879	0	0	0	0	0	0	0	0	0	0	0	0	0	0	0	0	0	0	0	0	0.00479	0	0	0	0	0.00328	0	0.03051	0	0.0651	0	0.00136	0	0.12843	0	0	0.00438	0	0	0	0.01004	0	0	0	0	0
k__Bacteria|p__Actinobacteria|c__Actinobacteria|o__Actinomycetales|f__Micrococcaceae|g__Rothia|s__Rothia_dentocariosa	0	0.00018	0.00475	0	0	0	0	0	0	0	0	0	0	0	0	0	0	0	0	0	0	0	0	0	0	0	0	0	0	0	0	0	0	0	0	0	0	0	0	0	0	0	0	0	0	0	0	0	0
k__Bacteria|p__Actinobacteria|c__Actinobacteria|o__Actinomycetales|f__Micrococcaceae|g__Rothia|s__Rothia_dentocariosa|t__Rothia_dentocariosa_unclassified	0	0.00018	0.00475	0	0	0	0	0	0	0	0	0	0	0	0	0	0	0	0	0	0	0	0	0	0	0	0	0	0	0	0	0	0	0	0	0	0	0	0	0	0	0	0	0	0	0	0	0	0
k__Bacteria|p__Actinobacteria|c__Actinobacteria|o__Actinomycetales|f__Micrococcaceae|g__Rothia|s__Rothia_mucilaginosa	0	0.00925	0.01077	0	0	0	0	0	0	0	0	0	0	0	0	0	0	0	0	0	0	0	0	0	0	0	0	0	0.00328	0	0.03051	0	0.0651	0	0.00136	0	0.12843	0	0	0.00438	0	0	0	0.01004	0	0	0	0	0
k__Bacteria|p__Actinobacteria|c__Actinobacteria|o__Actinomycetales|f__Micrococcaceae|g__Rothia|s__Rothia_mucilaginosa|t__Rothia_mucilaginosa_unclassified	0	0.00925	0.01077	0	0	0	0	0	0	0	0	0	0	0	0	0	0	0	0	0	0	0	0	0	0	0	0	0	0.00328	0	0.03051	0	0.0651	0	0.00136	0	0.12843	0	0	0.00438	0	0	0	0.01004	0	0	0	0	0
k__Bacteria|p__Actinobacteria|c__Actinobacteria|o__Actinomycetales|f__Micrococcaceae|g__Rothia|s__Rothia_unclassified	0	0.01352	0.01328	0	0	0	0	0	0	0	0	0	0	0	0	0	0	0	0	0	0	0	0	0.00479	0	0	0	0	0	0	0	0	0	0	0	0	0	0	0	0	0	0	0	0	0	0	0	0	0
k__Bacteria|p__Actinobacteria|c__Actinobacteria|o__Actinomycetales|f__Propionibacteriaceae	0	0	0	0	0	0	0	0	0	0	0	0	0	0	0	0	0	0	0	0	0	0	0	0.00894	0	0	0	0	0	0	0	0	0.04044	0	0	0	0	0	0	0	0	0	0	0	0	0	0	0	0
k__Bacteria|p__Actinobacteria|c__Actinobacteria|o__Actinomycetales|f__Propionibacteriaceae|g__Propionibacteriaceae_unclassified	0	0	0	0	0	0	0	0	0	0	0	0	0	0	0	0	0	0	0	0	0	0	0	0.00894	0	0	0	0	0	0	0	0	0	0	0	0	0	0	0	0	0	0	0	0	0	0	0	0	0
k__Bacteria|p__Actinobacteria|c__Actinobacteria|o__Actinomycetales|f__Propionibacteriaceae|g__Propionibacterium	0	0	0	0	0	0	0	0	0	0	0	0	0	0	0	0	0	0	0	0	0	0	0	0	0	0	0	0	0	0	0	0	0.04044	0	0	0	0	0	0	0	0	0	0	0	0	0	0	0	0
k__Bacteria|p__Actinobacteria|c__Actinobacteria|o__Actinomycetales|f__Propionibacteriaceae|g__Propionibacterium|s__Propionibacterium_freudenreichii	0	0	0	0	0	0	0	0	0	0	0	0	0	0	0	0	0	0	0	0	0	0	0	0	0	0	0	0	0	0	0	0	0.04044	0	0	0	0	0	0	0	0	0	0	0	0	0	0	0	0
k__Bacteria|p__Actinobacteria|c__Actinobacteria|o__Actinomycetales|f__Propionibacteriaceae|g__Propionibacterium|s__Propionibacterium_freudenreichii|t__GCF_000091725	0	0	0	0	0	0	0	0	0	0	0	0	0	0	0	0	0	0	0	0	0	0	0	0	0	0	0	0	0	0	0	0	0.04044	0	0	0	0	0	0	0	0	0	0	0	0	0	0	0	0
k__Bacteria|p__Actinobacteria|c__Actinobacteria|o__Bifidobacteriales	0.89915	4.54779	7.56626	0	1.04637	0	0.01851	0.00224	0.05253	1.77477	0.33743	0.08532	0.13602	0.04095	0.14617	0.65471	0	0.35167	0.30324	11.9383	0.55623	1.14307	0.00658	0.715	3.43817	1.27361	3.84145	0.05689	6.50076	3.12249	16.4701	0.01798	2.09876	0.99062	0.0312	3.94485	3.53549	3.71566	2.00256	0.34851	2.47793	0.59458	0.99776	0.28354	0.0292	1.51288	0.39642	0.15409	5.72403
k__Bacteria|p__Actinobacteria|c__Actinobacteria|o__Bifidobacteriales|f__Bifidobacteriaceae	0.89915	4.54779	7.56626	0	1.04637	0	0.01851	0.00224	0.05253	1.77477	0.33743	0.08532	0.13602	0.04095	0.14617	0.65471	0	0.35167	0.30324	11.9383	0.55623	1.14307	0.00658	0.715	3.43817	1.27361	3.84145	0.05689	6.50076	3.12249	16.4701	0.01798	2.09876	0.99062	0.0312	3.94485	3.53549	3.71566	2.00256	0.34851	2.47793	0.59458	0.99776	0.28354	0.0292	1.51288	0.39642	0.15409	5.72403
k__Bacteria|p__Actinobacteria|c__Actinobacteria|o__Bifidobacteriales|f__Bifidobacteriaceae|g__Alloscardovia	0	0	0	0	0	0	0	0	0	0	0	0	0	0	0	0	0	0	0	0	0	0	0	0	0	0	0	0	0	0	0	0	0	0	0	0	0	0	0	0	0	0	0	0	0	0	0	0	0
k__Bacteria|p__Actinobacteria|c__Actinobacteria|o__Bifidobacteriales|f__Bifidobacteriaceae|g__Alloscardovia|s__Alloscardovia_omnicolens	0	0	0	0	0	0	0	0	0	0	0	0	0	0	0	0	0	0	0	0	0	0	0	0	0	0	0	0	0	0	0	0	0	0	0	0	0	0	0	0	0	0	0	0	0	0	0	0	0
k__Bacteria|p__Actinobacteria|c__Actinobacteria|o__Bifidobacteriales|f__Bifidobacteriaceae|g__Alloscardovia|s__Alloscardovia_omnicolens|t__Alloscardovia_omnicolens_unclassified	0	0	0	0	0	0	0	0	0	0	0	0	0	0	0	0	0	0	0	0	0	0	0	0	0	0	0	0	0	0	0	0	0	0	0	0	0	0	0	0	0	0	0	0	0	0	0	0	0
k__Bacteria|p__Actinobacteria|c__Actinobacteria|o__Bifidobacteriales|f__Bifidobacteriaceae|g__Bifidobacterium	0.89915	4.54779	7.56626	0	1.04637	0	0.01851	0.00224	0.05253	1.77477	0.33743	0.08532	0.13602	0.04095	0.14617	0.65471	0	0.35167	0.30324	11.9383	0.55623	1.14307	0.00658	0.715	3.43817	1.27361	3.84145	0.05689	6.50076	3.12249	16.4701	0.01798	2.09876	0.99062	0.0312	3.94485	3.53549	3.71566	2.00256	0.34851	2.46671	0.59458	0.99776	0.28354	0.0292	1.51288	0.39642	0.15409	5.72403
k__Bacteria|p__Actinobacteria|c__Actinobacteria|o__Bifidobacteriales|f__Bifidobacteriaceae|g__Bifidobacterium|s__Bifidobacterium_adolescentis	0	1.37367	1.6463	0	0	0	0.01333	0	0	1.77477	0.32253	0.08532	0.11025	0.02816	0.00188	0	0	0.03527	0.01944	0	0.52554	0	0	0.29745	2.74852	0.18856	3.11709	0.03611	6.07634	1.87679	16.0973	0.01798	0.08143	0.49744	0.00655	0.50907	2.51771	0.08235	0.81351	0.0388	0.44107	0.5029	0.03328	0.0074	0	0.51032	0.0084	0.1201	1.42704
k__Bacteria|p__Actinobacteria|c__Actinobacteria|o__Bifidobacteriales|f__Bifidobacteriaceae|g__Bifidobacterium|s__Bifidobacterium_adolescentis|t__Bifidobacterium_adolescentis_unclassified	0	1.37367	1.6463	0	0	0	0.01333	0	0	1.77477	0.32253	0.08532	0.11025	0.02816	0.00188	0	0	0.03527	0.01944	0	0.52554	0	0	0.29745	2.74852	0.18856	3.11709	0.03611	6.07634	1.87679	16.0973	0.01798	0.08143	0.49744	0.00655	0.50907	2.51771	0.08235	0.81351	0.0388	0.44107	0.5029	0.03328	0.0074	0	0.51032	0.0084	0.1201	1.42704
k__Bacteria|p__Actinobacteria|c__Actinobacteria|o__Bifidobacteriales|f__Bifidobacteriaceae|g__Bifidobacterium|s__Bifidobacterium_angulatum	0	0	0	0	0	0	0	0	0	0	0	0	0	0	0	0	0	0	0	0	0	0	0	0	0	0	0	0	0	0	0	0	0	0	0	0	0	0	0	0	0.07846	0	0	0	0	0	0	0	0
k__Bacteria|p__Actinobacteria|c__Actinobacteria|o__Bifidobacteriales|f__Bifidobacteriaceae|g__Bifidobacterium|s__Bifidobacterium_angulatum|t__GCF_000156635	0	0	0	0	0	0	0	0	0	0	0	0	0	0	0	0	0	0	0	0	0	0	0	0	0	0	0	0	0	0	0	0	0	0	0	0	0	0	0	0	0.07846	0	0	0	0	0	0	0	0
k__Bacteria|p__Actinobacteria|c__Actinobacteria|o__Bifidobacteriales|f__Bifidobacteriaceae|g__Bifidobacterium|s__Bifidobacterium_animalis	0	0	0	0	0	0	0	0	0	0	0	0	0	0	0	0	0	0	0	0	0	0	0	0	0	1.04234	0.00963	0	0	0	0.32156	0	0.00228	0	0	0	0	0	0	0	0	0	0	0	0.0292	0	0	0	0.12601
k__Bacteria|p__Actinobacteria|c__Actinobacteria|o__Bifidobacteriales|f__Bifidobacteriaceae|g__Bifidobacterium|s__Bifidobacterium_animalis|t__Bifidobacterium_animalis_unclassified	0	0	0	0	0	0	0	0	0	0	0	0	0	0	0	0	0	0	0	0	0	0	0	0	0	1.04234	0.00963	0	0	0	0.32156	0	0.00228	0	0	0	0	0	0	0	0	0	0	0	0.0292	0	0	0	0.12601
k__Bacteria|p__Actinobacteria|c__Actinobacteria|o__Bifidobacteriales|f__Bifidobacteriaceae|g__Bifidobacterium|s__Bifidobacterium_bifidum	0	1.37851	0	0	0.78927	0	0	0	0	0	0	0	0	0	0	0.03385	0	0	0	2.78715	0	0	0	0.12519	0.27169	0	0.52219	0	0.31214	0.58263	0.00084	0	0.03821	0	0	0	0.00242	0	0.69686	0	0	0	0.46106	0	0	0	0	0.00166	1.52091
k__Bacteria|p__Actinobacteria|c__Actinobacteria|o__Bifidobacteriales|f__Bifidobacteriaceae|g__Bifidobacterium|s__Bifidobacterium_bifidum|t__Bifidobacterium_bifidum_unclassified	0	1.37851	0	0	0.78927	0	0	0	0	0	0	0	0	0	0	0.03385	0	0	0	2.78715	0	0	0	0.12519	0.27169	0	0.52219	0	0.31214	0.58263	0.00084	0	0.03821	0	0	0	0.00242	0	0.69686	0	0	0	0.46106	0	0	0	0	0.00166	1.52091
k__Bacteria|p__Actinobacteria|c__Actinobacteria|o__Bifidobacteriales|f__Bifidobacteriaceae|g__Bifidobacterium|s__Bifidobacterium_breve	0	0.00064	0	0	0	0	0	0	0	0	0	0	0	0	0	0	0	0	0	0	0	0	0	0.00488	0	0	0	0	0	0	0	0	0	0	0	0	0	0	0	0	0	0	0	0	0	0	0.01098	0	0
k__Bacteria|p__Actinobacteria|c__Actinobacteria|o__Bifidobacteriales|f__Bifidobacteriaceae|g__Bifidobacterium|s__Bifidobacterium_breve|t__Bifidobacterium_breve_unclassified	0	0.00064	0	0	0	0	0	0	0	0	0	0	0	0	0	0	0	0	0	0	0	0	0	0.00488	0	0	0	0	0	0	0	0	0	0	0	0	0	0	0	0	0	0	0	0	0	0	0.01098	0	0
k__Bacteria|p__Actinobacteria|c__Actinobacteria|o__Bifidobacteriales|f__Bifidobacteriaceae|g__Bifidobacterium|s__Bifidobacterium_catenulatum	0	0	3.58646	0	0	0	0	0	0	0	0	0	0	0	0	0	0	0	0	0	0	0	0	0	0	0	0	0	0	0	0	0	0	0	0	0.30769	0	0	0	0	0	0	0.15451	0	0	0	0	0	0
k__Bacteria|p__Actinobacteria|c__Actinobacteria|o__Bifidobacteriales|f__Bifidobacteriaceae|g__Bifidobacterium|s__Bifidobacterium_catenulatum|t__GCF_000173455	0	0	3.58646	0	0	0	0	0	0	0	0	0	0	0	0	0	0	0	0	0	0	0	0	0	0	0	0	0	0	0	0	0	0	0	0	0.30769	0	0	0	0	0	0	0.15451	0	0	0	0	0	0
k__Bacteria|p__Actinobacteria|c__Actinobacteria|o__Bifidobacteriales|f__Bifidobacteriaceae|g__Bifidobacterium|s__Bifidobacterium_dentium	0	0	0.01325	0	0	0	0	0	0	0	0	0	0	0	0	0	0	0	0	0.00551	0.00045	0	0	0	0	0	0	0	0	0	0.02445	0	0	0	0	0	0.75936	0	0.00209	0	0	0	0	0	0	0	0	0	0.00833
k__Bacteria|p__Actinobacteria|c__Actinobacteria|o__Bifidobacteriales|f__Bifidobacteriaceae|g__Bifidobacterium|s__Bifidobacterium_dentium|t__Bifidobacterium_dentium_unclassified	0	0	0.01325	0	0	0	0	0	0	0	0	0	0	0	0	0	0	0	0	0.00551	0.00045	0	0	0	0	0	0	0	0	0	0.02445	0	0	0	0	0	0.75936	0	0.00209	0	0	0	0	0	0	0	0	0	0.00833
k__Bacteria|p__Actinobacteria|c__Actinobacteria|o__Bifidobacteriales|f__Bifidobacteriaceae|g__Bifidobacterium|s__Bifidobacterium_longum	0.89915	1.79496	2.31852	0	0.2571	0	0.00518	0.00224	0.05253	0	0.0149	0	0.02577	0.01279	0.14429	0.07563	0	0.31641	0.28381	8.54586	0.00393	1.14307	0.00658	0.27726	0.41796	0.0427	0.19253	0.02078	0.0678	0.66308	0.02589	0	1.97684	0.49318	0.02464	3.07381	0.25246	3.63331	0.4901	0.30971	1.88235	0.09168	0.3489	0.21487	0	1.00256	0.37704	0.03232	2.64174
k__Bacteria|p__Actinobacteria|c__Actinobacteria|o__Bifidobacteriales|f__Bifidobacteriaceae|g__Bifidobacterium|s__Bifidobacterium_longum|t__Bifidobacterium_longum_unclassified	0.89915	1.79496	2.31852	0	0.2571	0	0.00518	0.00224	0.05253	0	0.0149	0	0.02577	0.01279	0.14429	0.07563	0	0.31641	0.28381	8.54586	0.00393	1.14307	0.00658	0.27726	0.41796	0.0427	0.19253	0.02078	0.0678	0.66308	0.02589	0	1.97684	0.49318	0.02464	0	0.25246	3.63331	0.4901	0.30971	1.88235	0.09168	0.3489	0.21487	0	1.00256	0.37704	0.03232	2.64174
k__Bacteria|p__Actinobacteria|c__Actinobacteria|o__Bifidobacteriales|f__Bifidobacteriaceae|g__Bifidobacterium|s__Bifidobacterium_longum|t__GCF_000497735	0	0	0	0	0	0	0	0	0	0	0	0	0	0	0	0	0	0	0	0	0	0	0	0	0	0	0	0	0	0	0	0	0	0	0	3.07381	0	0	0	0	0	0	0	0	0	0	0	0	0
k__Bacteria|p__Actinobacteria|c__Actinobacteria|o__Bifidobacteriales|f__Bifidobacteriaceae|g__Bifidobacterium|s__Bifidobacterium_pseudocatenulatum	0	0	0.00172	0	0	0	0	0	0	0	0	0	0	0	0	0.54522	0	0	0	0.59978	0.02631	0	0	0.01021	0	0	0	0	0.04449	0	0	0	0	0	0	0.05428	0.00355	0	0	0	0.06483	0	0	0.06127	0	0	0	0	0
k__Bacteria|p__Actinobacteria|c__Actinobacteria|o__Bifidobacteriales|f__Bifidobacteriaceae|g__Bifidobacterium|s__Bifidobacterium_pseudocatenulatum|t__GCF_000173435	0	0	0.00172	0	0	0	0	0	0	0	0	0	0	0	0	0.54522	0	0	0	0.59978	0.02631	0	0	0.01021	0	0	0	0	0.04449	0	0	0	0	0	0	0.05428	0.00355	0	0	0	0.06483	0	0	0.06127	0	0	0	0	0
k__Bacteria|p__Actinobacteria|c__Actinobacteria|o__Bifidobacteriales|f__Bifidobacteriaceae|g__Bifidobacterium|s__Bifidobacterium_pseudolongum	0	0	0	0	0	0	0	0	0	0	0	0	0	0	0	0	0	0	0	0	0	0	0	0	0	0	0	0	0	0	0	0	0	0	0	0	0	0	0	0	0	0	0	0	0	0	0	0	0
k__Bacteria|p__Actinobacteria|c__Actinobacteria|o__Bifidobacteriales|f__Bifidobacteriaceae|g__Bifidobacterium|s__Bifidobacterium_pseudolongum|t__GCF_000421365	0	0	0	0	0	0	0	0	0	0	0	0	0	0	0	0	0	0	0	0	0	0	0	0	0	0	0	0	0	0	0	0	0	0	0	0	0	0	0	0	0	0	0	0	0	0	0	0	0
k__Bacteria|p__Actinobacteria|c__Actinobacteria|o__Bifidobacteriales|f__Bifidobacteriaceae|g__Gardnerella	0	0	0	0	0	0	0	0	0	0	0	0	0	0	0	0	0	0	0	0	0	0	0	0	0	0	0	0	0	0	0	0	0	0	0	0	0	0	0	0	0	0	0	0	0	0	0	0	0
k__Bacteria|p__Actinobacteria|c__Actinobacteria|o__Bifidobacteriales|f__Bifidobacteriaceae|g__Gardnerella|s__Gardnerella_vagi0lis	0	0	0	0	0	0	0	0	0	0	0	0	0	0	0	0	0	0	0	0	0	0	0	0	0	0	0	0	0	0	0	0	0	0	0	0	0	0	0	0	0	0	0	0	0	0	0	0	0
k__Bacteria|p__Actinobacteria|c__Actinobacteria|o__Bifidobacteriales|f__Bifidobacteriaceae|g__Gardnerella|s__Gardnerella_vagi0lis|t__Gardnerella_vagi0lis_unclassified	0	0	0	0	0	0	0	0	0	0	0	0	0	0	0	0	0	0	0	0	0	0	0	0	0	0	0	0	0	0	0	0	0	0	0	0	0	0	0	0	0	0	0	0	0	0	0	0	0
k__Bacteria|p__Actinobacteria|c__Actinobacteria|o__Bifidobacteriales|f__Bifidobacteriaceae|g__Parascardovia	0	0	0	0	0	0	0	0	0	0	0	0	0	0	0	0	0	0	0	0	0	0	0	0	0	0	0	0	0	0	0	0	0	0	0	0	0	0	0	0	0	0	0	0	0	0	0	0	0
k__Bacteria|p__Actinobacteria|c__Actinobacteria|o__Bifidobacteriales|f__Bifidobacteriaceae|g__Parascardovia|s__Parascardovia_denticolens	0	0	0	0	0	0	0	0	0	0	0	0	0	0	0	0	0	0	0	0	0	0	0	0	0	0	0	0	0	0	0	0	0	0	0	0	0	0	0	0	0	0	0	0	0	0	0	0	0
k__Bacteria|p__Actinobacteria|c__Actinobacteria|o__Bifidobacteriales|f__Bifidobacteriaceae|g__Parascardovia|s__Parascardovia_denticolens|t__Parascardovia_denticolens_unclassified	0	0	0	0	0	0	0	0	0	0	0	0	0	0	0	0	0	0	0	0	0	0	0	0	0	0	0	0	0	0	0	0	0	0	0	0	0	0	0	0	0	0	0	0	0	0	0	0	0
k__Bacteria|p__Actinobacteria|c__Actinobacteria|o__Bifidobacteriales|f__Bifidobacteriaceae|g__Scardovia	0	0	0	0	0	0	0	0	0	0	0	0	0	0	0	0	0	0	0	0	0	0	0	0	0	0	0	0	0	0	0	0	0	0	0	0	0	0	0	0	0.01122	0	0	0	0	0	0	0	0
k__Bacteria|p__Actinobacteria|c__Actinobacteria|o__Bifidobacteriales|f__Bifidobacteriaceae|g__Scardovia|s__Scardovia_unclassified	0	0	0	0	0	0	0	0	0	0	0	0	0	0	0	0	0	0	0	0	0	0	0	0	0	0	0	0	0	0	0	0	0	0	0	0	0	0	0	0	0	0	0	0	0	0	0	0	0
k__Bacteria|p__Actinobacteria|c__Actinobacteria|o__Bifidobacteriales|f__Bifidobacteriaceae|g__Scardovia|s__Scardovia_wiggsiae	0	0	0	0	0	0	0	0	0	0	0	0	0	0	0	0	0	0	0	0	0	0	0	0	0	0	0	0	0	0	0	0	0	0	0	0	0	0	0	0	0.01122	0	0	0	0	0	0	0	0
k__Bacteria|p__Actinobacteria|c__Actinobacteria|o__Bifidobacteriales|f__Bifidobacteriaceae|g__Scardovia|s__Scardovia_wiggsiae|t__Scardovia_wiggsiae_unclassified	0	0	0	0	0	0	0	0	0	0	0	0	0	0	0	0	0	0	0	0	0	0	0	0	0	0	0	0	0	0	0	0	0	0	0	0	0	0	0	0	0.01122	0	0	0	0	0	0	0	0
k__Bacteria|p__Actinobacteria|c__Actinobacteria|o__Coriobacteriales	0.20729	1.70087	2.5736	0.20337	0.13318	0.146	0.15982	0.27655	0.06404	2.14118	0.32046	0.47324	0.03553	0.07607	0.15545	0.14701	0.35031	0.1425	0.69246	0.3503	0.03987	0.18001	0.66299	0.5301	1.44302	0.66181	3.08219	0.07114	0.40203	2.38082	0.48127	0.38554	1.98141	0.75756	1.09253	1.39985	0.59645	0.26987	0.67458	0.31	1.64264	0.7343	0.40977	0.15303	1.27444	0.96763	0.21387	0.17177	0.33367
k__Bacteria|p__Actinobacteria|c__Actinobacteria|o__Coriobacteriales|f__Coriobacteriaceae	0.20729	1.70087	2.5736	0.20337	0.13318	0.146	0.15982	0.27655	0.06404	2.14118	0.32046	0.47324	0.03553	0.07607	0.15545	0.14701	0.35031	0.1425	0.69246	0.3503	0.03987	0.18001	0.66299	0.5301	1.44302	0.66181	3.08219	0.07114	0.40203	2.38082	0.48127	0.38554	1.98141	0.75756	1.09253	1.39985	0.59645	0.26987	0.67458	0.31	1.64264	0.7343	0.40977	0.15303	1.27444	0.96763	0.21387	0.17177	0.33367
k__Bacteria|p__Actinobacteria|c__Actinobacteria|o__Coriobacteriales|f__Coriobacteriaceae|g__Adlercreutzia	0.00764	0	0	0.17653	0.03631	0.05463	0.09757	0	0.00276	0.0437	0	0.02859	0.02508	0	0.01222	0.00719	0	0.02223	0.08277	0	0	0	0.04996	0.00406	0.08514	0.03544	0	0	0.00023	0	0.11797	0	0.00034	0.00882	0	0	0	0.00299	0.02281	0.09555	0.08601	0	0	0	0.061	0.00913	0	0.04207	0.12031
k__Bacteria|p__Actinobacteria|c__Actinobacteria|o__Coriobacteriales|f__Coriobacteriaceae|g__Adlercreutzia|s__Adlercreutzia_equolifaciens	0.00764	0	0	0.17653	0.03631	0.05463	0.09757	0	0.00276	0.0437	0	0.02859	0.02508	0	0.01222	0.00719	0	0.02223	0.08277	0	0	0	0.04996	0.00406	0.08514	0.03544	0	0	0.00023	0	0.11797	0	0.00034	0.00882	0	0	0	0.00299	0.02281	0.09555	0.08601	0	0	0	0.061	0.00913	0	0.04207	0.12031
k__Bacteria|p__Actinobacteria|c__Actinobacteria|o__Coriobacteriales|f__Coriobacteriaceae|g__Adlercreutzia|s__Adlercreutzia_equolifaciens|t__GCF_000478885	0.00764	0	0	0.17653	0.03631	0.05463	0.09757	0	0.00276	0.0437	0	0.02859	0.02508	0	0.01222	0.00719	0	0.02223	0.08277	0	0	0	0.04996	0.00406	0.08514	0.03544	0	0	0.00023	0	0.11797	0	0.00034	0.00882	0	0	0	0.00299	0.02281	0.09555	0.08601	0	0	0	0.061	0.00913	0	0.04207	0.12031
k__Bacteria|p__Actinobacteria|c__Actinobacteria|o__Coriobacteriales|f__Coriobacteriaceae|g__Atopobium	0	0.00086	0	0	0	0	0	0	0	0	0	0	0	0	0	0	0	0	0	0	0	0	0	0	0	0	0	0	0	0	0	0	0	0	0	0	0	0	0	0	0	0	0	0	0	0	0	0	0
k__Bacteria|p__Actinobacteria|c__Actinobacteria|o__Coriobacteriales|f__Coriobacteriaceae|g__Atopobium|s__Atopobium_minutum	0	0	0	0	0	0	0	0	0	0	0	0	0	0	0	0	0	0	0	0	0	0	0	0	0	0	0	0	0	0	0	0	0	0	0	0	0	0	0	0	0	0	0	0	0	0	0	0	0
k__Bacteria|p__Actinobacteria|c__Actinobacteria|o__Coriobacteriales|f__Coriobacteriaceae|g__Atopobium|s__Atopobium_minutum|t__GCF_000364325	0	0	0	0	0	0	0	0	0	0	0	0	0	0	0	0	0	0	0	0	0	0	0	0	0	0	0	0	0	0	0	0	0	0	0	0	0	0	0	0	0	0	0	0	0	0	0	0	0
k__Bacteria|p__Actinobacteria|c__Actinobacteria|o__Coriobacteriales|f__Coriobacteriaceae|g__Atopobium|s__Atopobium_parvulum	0	0.00086	0	0	0	0	0	0	0	0	0	0	0	0	0	0	0	0	0	0	0	0	0	0	0	0	0	0	0	0	0	0	0	0	0	0	0	0	0	0	0	0	0	0	0	0	0	0	0
k__Bacteria|p__Actinobacteria|c__Actinobacteria|o__Coriobacteriales|f__Coriobacteriaceae|g__Atopobium|s__Atopobium_parvulum|t__GCF_000024225	0	0.00086	0	0	0	0	0	0	0	0	0	0	0	0	0	0	0	0	0	0	0	0	0	0	0	0	0	0	0	0	0	0	0	0	0	0	0	0	0	0	0	0	0	0	0	0	0	0	0
k__Bacteria|p__Actinobacteria|c__Actinobacteria|o__Coriobacteriales|f__Coriobacteriaceae|g__Collinsella	0.18858	1.2506	2.5592	0	0.04691	0.0044	0.05906	0.27515	0.06128	2.04973	0.31829	0.43005	0	0.04884	0.14042	0.1358	0.34601	0.12026	0.50011	0.31955	0.03987	0.18001	0.61303	0.52118	1.32499	0.44161	3.06693	0.07114	0.20113	2.38082	0.34836	0.38486	1.97646	0.74874	0.01728	1.39985	0.59645	0.26618	0.6343	0.20156	1.55664	0.73112	0.40807	0.15303	0.99437	0.95768	0.19443	0.03348	0.03426
k__Bacteria|p__Actinobacteria|c__Actinobacteria|o__Coriobacteriales|f__Coriobacteriaceae|g__Collinsella|s__Collinsella_aerofaciens	0.18858	1.2506	2.5592	0	0.04691	0	0.05906	0.27515	0.06128	2.04973	0.31829	0.43005	0	0.04884	0.14042	0.1358	0.34601	0.12026	0.50011	0	0.03987	0.18001	0.61303	0.52118	1.32499	0.44161	3.06693	0.07114	0.14366	2.38082	0.34836	0.38486	1.97646	0.70117	0.01728	1.39985	0.59645	0.26618	0.6343	0.20156	1.55664	0.73112	0.40807	0.15303	0.99437	0.95768	0.19443	0.03348	0.03426
k__Bacteria|p__Actinobacteria|c__Actinobacteria|o__Coriobacteriales|f__Coriobacteriaceae|g__Collinsella|s__Collinsella_aerofaciens|t__GCF_000169035	0.18858	1.2506	2.5592	0	0.04691	0	0.05906	0.27515	0.06128	2.04973	0.31829	0.43005	0	0.04884	0.14042	0.1358	0.34601	0.12026	0.50011	0	0.03987	0.18001	0.61303	0.52118	1.32499	0.44161	3.06693	0.07114	0.14366	2.38082	0.34836	0.38486	1.97646	0.70117	0.01728	1.39985	0.59645	0.26618	0.6343	0.20156	1.55664	0.73112	0.40807	0.15303	0.99437	0.95768	0.19443	0.03348	0.03426
k__Bacteria|p__Actinobacteria|c__Actinobacteria|o__Coriobacteriales|f__Coriobacteriaceae|g__Collinsella|s__Collinsella_intesti0lis	0	0	0	0	0	0	0	0	0	0	0	0	0	0	0	0	0	0	0	0	0	0	0	0	0	0	0	0	0	0	0	0	0	0	0	0	0	0	0	0	0	0	0	0	0	0	0	0	0
k__Bacteria|p__Actinobacteria|c__Actinobacteria|o__Coriobacteriales|f__Coriobacteriaceae|g__Collinsella|s__Collinsella_intesti0lis|t__GCF_000156175	0	0	0	0	0	0	0	0	0	0	0	0	0	0	0	0	0	0	0	0	0	0	0	0	0	0	0	0	0	0	0	0	0	0	0	0	0	0	0	0	0	0	0	0	0	0	0	0	0
k__Bacteria|p__Actinobacteria|c__Actinobacteria|o__Coriobacteriales|f__Coriobacteriaceae|g__Collinsella|s__Collinsella_stercoris	0	0	0	0	0	0	0	0	0	0	0	0	0	0	0	0	0	0	0	0	0	0	0	0	0	0	0	0	0.01984	0	0	0	0	0	0	0	0	0	0	0	0	0	0	0	0	0	0	0	0
k__Bacteria|p__Actinobacteria|c__Actinobacteria|o__Coriobacteriales|f__Coriobacteriaceae|g__Collinsella|s__Collinsella_stercoris|t__GCF_000156215	0	0	0	0	0	0	0	0	0	0	0	0	0	0	0	0	0	0	0	0	0	0	0	0	0	0	0	0	0.01984	0	0	0	0	0	0	0	0	0	0	0	0	0	0	0	0	0	0	0	0
k__Bacteria|p__Actinobacteria|c__Actinobacteria|o__Coriobacteriales|f__Coriobacteriaceae|g__Collinsella|s__Collinsella_ta0kaei	0	0	0	0	0	0	0	0	0	0	0	0	0	0	0	0	0	0	0	0.31955	0	0	0	0	0	0	0	0	0	0	0	0	0	0.04757	0	0	0	0	0	0	0	0	0	0	0	0	0	0	0
k__Bacteria|p__Actinobacteria|c__Actinobacteria|o__Coriobacteriales|f__Coriobacteriaceae|g__Collinsella|s__Collinsella_ta0kaei|t__GCF_000225705	0	0	0	0	0	0	0	0	0	0	0	0	0	0	0	0	0	0	0	0.31955	0	0	0	0	0	0	0	0	0	0	0	0	0	0.04757	0	0	0	0	0	0	0	0	0	0	0	0	0	0	0
k__Bacteria|p__Actinobacteria|c__Actinobacteria|o__Coriobacteriales|f__Coriobacteriaceae|g__Collinsella|s__Collinsella_unclassified	0	0	0	0	0	0.0044	0	0	0	0	0	0	0	0	0	0	0	0	0	0	0	0	0	0	0	0	0	0	0.03763	0	0	0	0	0	0	0	0	0	0	0	0	0	0	0	0	0	0	0	0
k__Bacteria|p__Actinobacteria|c__Actinobacteria|o__Coriobacteriales|f__Coriobacteriaceae|g__Coriobacteriaceae_no0me	0	0	0.01326	0.00203	0	0	0	0	0	0	0	0	0	0	0	0	0	0	0	0	0	0	0	0	0	0	0	0	0.20067	0	0	0	0	0	0	0	0	0	0	0	0	0	0	0	0.01938	0	0	0	0
k__Bacteria|p__Actinobacteria|c__Actinobacteria|o__Coriobacteriales|f__Coriobacteriaceae|g__Coriobacteriaceae_no0me|s__Coriobacteriaceae_bacterium_phI	0	0	0.01326	0.00203	0	0	0	0	0	0	0	0	0	0	0	0	0	0	0	0	0	0	0	0	0	0	0	0	0.20067	0	0	0	0	0	0	0	0	0	0	0	0	0	0	0	0.01938	0	0	0	0
k__Bacteria|p__Actinobacteria|c__Actinobacteria|o__Coriobacteriales|f__Coriobacteriaceae|g__Coriobacteriaceae_no0me|s__Coriobacteriaceae_bacterium_phI|t__GCF_000311845	0	0	0.01326	0.00203	0	0	0	0	0	0	0	0	0	0	0	0	0	0	0	0	0	0	0	0	0	0	0	0	0.20067	0	0	0	0	0	0	0	0	0	0	0	0	0	0	0	0.01938	0	0	0	0
k__Bacteria|p__Actinobacteria|c__Actinobacteria|o__Coriobacteriales|f__Coriobacteriaceae|g__Eggerthella	0.01108	0.35907	0.00114	0.02481	0.04919	0.08696	0.00016	0	0	0.04776	0	0.00867	0	0.02723	0.00234	0.00402	0.00431	0	0.10958	0.00513	0	0	0	0	0.01963	0.12461	0	0	0	0	0.00225	0	0.00388	0	1.07525	0	0	0.0007	0.00175	0.01289	0	0	0.00169	0	0.19744	0	0.01944	0.09622	0.1196
k__Bacteria|p__Actinobacteria|c__Actinobacteria|o__Coriobacteriales|f__Coriobacteriaceae|g__Eggerthella|s__Eggerthella_lenta	0	0.17639	0.00069	0	0.0035	0.00389	0.00015	0	0	0.01393	0	0.00216	0	0.00297	0	0	0.00431	0	0.04056	0.00048	0	0	0	0	0	0.00145	0	0	0	0	0	0	0	0	0.20494	0	0	0	0	0	0	0	0	0	0	0	0.00581	0.00399	0.00057
k__Bacteria|p__Actinobacteria|c__Actinobacteria|o__Coriobacteriales|f__Coriobacteriaceae|g__Eggerthella|s__Eggerthella_lenta|t__GCF_000024265	0	0.17639	0.00069	0	0.0035	0.00389	0.00015	0	0	0.01393	0	0.00216	0	0.00297	0	0	0.00431	0	0.04056	0.00048	0	0	0	0	0	0.00145	0	0	0	0	0	0	0	0	0.20494	0	0	0	0	0	0	0	0	0	0	0	0.00581	0.00399	0.00057
k__Bacteria|p__Actinobacteria|c__Actinobacteria|o__Coriobacteriales|f__Coriobacteriaceae|g__Eggerthella|s__Eggerthella_unclassified	0.01108	0.18268	0.00045	0.02481	0.0457	0.08308	2e-05	0	0	0.03382	0	0.00651	0	0.02426	0.00234	0.00402	0	0	0.06902	0.00464	0	0	0	0	0.01963	0.12315	0	0	0	0	0.00225	0	0.00388	0	0.8703	0	0	0.0007	0.00175	0.01289	0	0	0.00169	0	0.19744	0	0.01363	0.09223	0.11902
k__Bacteria|p__Actinobacteria|c__Actinobacteria|o__Coriobacteriales|f__Coriobacteriaceae|g__Enterorhabdus	0	0	0	0	0	0	0	0	0	0	0	0	0.00824	0	0	0	0	0	0	0	0	0	0	0	0	0	0	0	0	0	0	0	0	0	0	0	0	0	0	0	0	0	0	0	0	0	0	0	0
k__Bacteria|p__Actinobacteria|c__Actinobacteria|o__Coriobacteriales|f__Coriobacteriaceae|g__Enterorhabdus|s__Enterorhabdus_caecimuris	0	0	0	0	0	0	0	0	0	0	0	0	0.00824	0	0	0	0	0	0	0	0	0	0	0	0	0	0	0	0	0	0	0	0	0	0	0	0	0	0	0	0	0	0	0	0	0	0	0	0
k__Bacteria|p__Actinobacteria|c__Actinobacteria|o__Coriobacteriales|f__Coriobacteriaceae|g__Enterorhabdus|s__Enterorhabdus_caecimuris|t__GCF_000403355	0	0	0	0	0	0	0	0	0	0	0	0	0.00824	0	0	0	0	0	0	0	0	0	0	0	0	0	0	0	0	0	0	0	0	0	0	0	0	0	0	0	0	0	0	0	0	0	0	0	0
k__Bacteria|p__Actinobacteria|c__Actinobacteria|o__Coriobacteriales|f__Coriobacteriaceae|g__Gordonibacter	0	0.08139	0	0	0.00077	0	0.00303	0	0	0	0.00217	0.00594	0.00221	0	0.00047	0	0	0	0	0.0052	0	0	0	0	0.01326	0.06015	0	0	0	0	0.01269	0	0	0	0	0	0	0	0.01145	0	0	0	0	0	0.00226	0	0	0	0.05951
k__Bacteria|p__Actinobacteria|c__Actinobacteria|o__Coriobacteriales|f__Coriobacteriaceae|g__Gordonibacter|s__Gordonibacter_pamelaeae	0	0.08139	0	0	0.00077	0	0.00303	0	0	0	0.00217	0.00594	0.00221	0	0.00047	0	0	0	0	0.0052	0	0	0	0	0.01326	0.06015	0	0	0	0	0.01269	0	0	0	0	0	0	0	0.01145	0	0	0	0	0	0.00226	0	0	0	0.05951
k__Bacteria|p__Actinobacteria|c__Actinobacteria|o__Coriobacteriales|f__Coriobacteriaceae|g__Gordonibacter|s__Gordonibacter_pamelaeae|t__GCF_000210055	0	0.08139	0	0	0.00077	0	0.00303	0	0	0	0.00217	0.00594	0.00221	0	0.00047	0	0	0	0	0.0052	0	0	0	0	0.01326	0.06015	0	0	0	0	0.01269	0	0	0	0	0	0	0	0.01145	0	0	0	0	0	0.00226	0	0	0	0.05951
k__Bacteria|p__Actinobacteria|c__Actinobacteria|o__Coriobacteriales|f__Coriobacteriaceae|g__Olsenella	0	0.00894	0	0	0	0	0	0.0014	0	0	0	0	0	0	0	0	0	0	0	0	0	0	0	0	0	0	0.01526	0	0	0	0	0.00068	0.00072	0	0	0	0	0	0.00427	0	0	0	0	0	0	0.00082	0	0	0
k__Bacteria|p__Actinobacteria|c__Actinobacteria|o__Coriobacteriales|f__Coriobacteriaceae|g__Olsenella|s__Olsenella_unclassified	0	0.00894	0	0	0	0	0	0.0014	0	0	0	0	0	0	0	0	0	0	0	0	0	0	0	0	0	0	0.01526	0	0	0	0	0.00068	0.00072	0	0	0	0	0	0.00427	0	0	0	0	0	0	0.00082	0	0	0
k__Bacteria|p__Actinobacteria|c__Actinobacteria|o__Coriobacteriales|f__Coriobacteriaceae|g__Slackia	0	0	0	0	0	0	0	0	0	0	0	0	0	0	0	0	0	0	0	0.02043	0	0	0	0.00486	0	0	0	0	0	0	0	0	0	0	0	0	0	0	0	0	0	0.00318	0	0	0	0	0	0	0
k__Bacteria|p__Actinobacteria|c__Actinobacteria|o__Coriobacteriales|f__Coriobacteriaceae|g__Slackia|s__Slackia_piriformis	0	0	0	0	0	0	0	0	0	0	0	0	0	0	0	0	0	0	0	0.02043	0	0	0	0.00486	0	0	0	0	0	0	0	0	0	0	0	0	0	0	0	0	0	0.00318	0	0	0	0	0	0	0
k__Bacteria|p__Actinobacteria|c__Actinobacteria|o__Coriobacteriales|f__Coriobacteriaceae|g__Slackia|s__Slackia_piriformis|t__GCF_000296445	0	0	0	0	0	0	0	0	0	0	0	0	0	0	0	0	0	0	0	0.02043	0	0	0	0.00486	0	0	0	0	0	0	0	0	0	0	0	0	0	0	0	0	0	0.00318	0	0	0	0	0	0	0
k__Bacteria|p__Bacteroidetes	38.851	44.746	55.3769	84.4929	62.8812	80.9165	91.2538	48.5183	79.0434	65.8931	67.1516	64.4713	77.0218	90.918	84.9917	57.7251	81.3078	74.3386	64.212	50.7113	73.5621	79.0726	52.4847	43.5157	40.8262	28.2364	13.6267	85.4782	54.1629	38.5496	19.1807	44.6133	51.3018	63.6777	51.179	26.6398	26.7678	41.6554	73.0226	45.4509	30.1163	72.9537	47.8628	38.6325	43.6054	57.4509	84.6711	35.12	19.0681
k__Bacteria|p__Bacteroidetes|c__Bacteroidia	38.851	44.746	55.3769	84.4929	62.8812	80.9165	91.2538	48.5183	79.0434	65.8931	67.1516	64.4713	77.0218	90.918	84.9917	57.7251	81.3078	74.3386	64.212	50.7113	73.5621	79.0726	52.4847	43.5157	40.8262	28.2364	13.6267	85.4782	54.1629	38.5496	19.1807	44.6133	51.3018	63.6777	51.179	26.6398	26.7678	41.6554	73.0226	45.4509	30.1163	72.9537	47.8628	38.6325	43.6054	57.4509	84.6711	35.12	19.0681
k__Bacteria|p__Bacteroidetes|c__Bacteroidia|o__Bacteroidales	38.851	44.746	55.3769	84.4929	62.8812	80.9165	91.2538	48.5183	79.0434	65.8931	67.1516	64.4713	77.0218	90.918	84.9917	57.7251	81.3078	74.3386	64.212	50.7113	73.5621	79.0726	52.4847	43.5157	40.8262	28.2364	13.6267	85.4782	54.1629	38.5496	19.1807	44.6133	51.3018	63.6777	51.179	26.6398	26.7678	41.6554	73.0226	45.4509	30.1163	72.9537	47.8628	38.6325	43.6054	57.4509	84.6711	35.12	19.0681
k__Bacteria|p__Bacteroidetes|c__Bacteroidia|o__Bacteroidales|f__Bacteroidaceae	22.5919	25.7898	28.9556	41.2	34.2063	27.4156	75.4508	27.7973	43.6525	39.7949	24.0902	44.6402	33.1456	74.7848	60.6134	34.7969	42.8889	19.0265	49.9849	38.6185	2.09099	17.5147	14.7618	10.28	27.5553	13.4839	2.39382	3.83018	3.62828	14.3127	6.03156	4.68664	18.4637	10.1427	46.2075	14.234	5.26966	17.1174	1.84714	15.6352	12.1391	1.17899	28.9708	0.81081	7.81358	32.6998	76.5519	20.4554	17.949
k__Bacteria|p__Bacteroidetes|c__Bacteroidia|o__Bacteroidales|f__Bacteroidaceae|g__Bacteroides	22.5919	25.7898	28.9556	41.2	34.2063	27.4156	75.4508	27.7973	43.6525	39.7949	24.0902	44.6402	33.1456	74.7848	60.6134	34.7969	42.8889	19.0265	49.9849	38.6185	2.09099	17.5147	14.7618	10.28	27.5553	13.4839	2.39382	3.83018	3.62828	14.3127	6.03156	4.68664	18.4637	10.1427	46.2075	14.234	5.26966	17.1174	1.84714	15.6352	12.1391	1.17899	28.9708	0.81081	7.81358	32.6998	76.5519	20.4554	17.949
k__Bacteria|p__Bacteroidetes|c__Bacteroidia|o__Bacteroidales|f__Bacteroidaceae|g__Bacteroides|s__Bacteroides_barnesiae	0	0	0	0	0	0	0	0	0	0	0	0	0	0	0	0	0	0	0	0	0	0	0	0	0	0	0.11212	0	0	0	0.1894	0	0	0	0	0	0	0	0	0.03804	0	0	0	0	0	0	0	0	0
k__Bacteria|p__Bacteroidetes|c__Bacteroidia|o__Bacteroidales|f__Bacteroidaceae|g__Bacteroides|s__Bacteroides_barnesiae|t__GCF_000374585	0	0	0	0	0	0	0	0	0	0	0	0	0	0	0	0	0	0	0	0	0	0	0	0	0	0	0.11212	0	0	0	0.1894	0	0	0	0	0	0	0	0	0.03804	0	0	0	0	0	0	0	0	0
k__Bacteria|p__Bacteroidetes|c__Bacteroidia|o__Bacteroidales|f__Bacteroidaceae|g__Bacteroides|s__Bacteroides_caccae	3.40694	0	0.12061	9.41888	2.82199	0.00721	1.36918	6.23611	1.73798	0.00026	0.00031	6.77201	5.35766	5.59566	8.34822	2.83545	2.32595	1.92272	0.82273	9.30131	0.31374	3.38701	0.02823	0.32352	0.61194	0.00619	0.30556	0.08289	0.9814	0.00069	0.01693	0.1149	0.01154	3.04912	0.01998	0.74211	0.1294	0	0.06064	1.73732	1.39844	0.03167	1.60796	0.04605	0.55834	0.23034	7.00747	0.00087	0.00233
k__Bacteria|p__Bacteroidetes|c__Bacteroidia|o__Bacteroidales|f__Bacteroidaceae|g__Bacteroides|s__Bacteroides_caccae|t__Bacteroides_caccae_unclassified	3.40694	0	0.12061	9.41888	2.82199	0.00721	1.36918	6.23611	1.73798	0.00026	0.00031	6.77201	5.35766	5.59566	8.34822	2.83545	2.32595	1.92272	0.82273	9.30131	0.31374	3.38701	0.02823	0.32352	0.61194	0.00619	0.30556	0.08289	0.9814	0.00069	0.01693	0.1149	0.01154	3.04912	0.01998	0.74211	0.1294	0	0.06064	1.73732	1.39844	0.03167	1.60796	0.04605	0.55834	0.23034	7.00747	0.00087	0.00233
k__Bacteria|p__Bacteroidetes|c__Bacteroidia|o__Bacteroidales|f__Bacteroidaceae|g__Bacteroides|s__Bacteroides_cellulosilyticus	2.67468	0	9.50457	5.62608	17.4869	5.79824	0.66126	0.10643	0	0	0.00104	3.48776	7.59317	0	0.0532	0	0.90097	2.88131	19.1837	0	0.00201	1.43341	0.97069	0	0.09038	1.88642	0.03457	0.00048	0.00799	0	0.01278	0.00439	0.27487	0	0	0.34655	0.20055	0.00945	0.00393	0.00486	4.60955	0.00628	0.05909	0.0377	0	0.03701	0.0276	0.0164	0.00555
k__Bacteria|p__Bacteroidetes|c__Bacteroidia|o__Bacteroidales|f__Bacteroidaceae|g__Bacteroides|s__Bacteroides_cellulosilyticus|t__Bacteroides_cellulosilyticus_unclassified	2.67468	0	9.50457	5.62608	17.4869	5.79824	0.66126	0.10643	0	0	0.00104	3.48776	1.86143	0	0.0532	0	0.90097	2.88131	19.1837	0	0.00201	1.43341	0.97069	0	0.09038	1.88642	0.03457	0.00048	0.00799	0	0.01278	0.00439	0.27487	0	0	0.34655	0.20055	0.00945	0.00393	0.00486	4.60955	0.00628	0.05909	0.0377	0	0.03701	0.0276	0.0164	0.00555
k__Bacteria|p__Bacteroidetes|c__Bacteroidia|o__Bacteroidales|f__Bacteroidaceae|g__Bacteroides|s__Bacteroides_cellulosilyticus|t__GCF_000158035	0	0	0	0	0	0	0	0	0	0	0	0	5.73174	0	0	0	0	0	0	0	0	0	0	0	0	0	0	0	0	0	0	0	0	0	0	0	0	0	0	0	0	0	0	0	0	0	0	0	0
k__Bacteria|p__Bacteroidetes|c__Bacteroidia|o__Bacteroidales|f__Bacteroidaceae|g__Bacteroides|s__Bacteroides_clarus	0	0	0	0	0	0.50504	0	0.00027	0	0	0	0	5.50426	0	0	0	0.30568	0	0	0	0	0	0	1.05649	0	1.09454	0.00616	0	0.01185	0.07209	0.01557	0.01037	0.13372	0.01941	0	0.2113	0.00482	0.00542	0.00362	0	0.10325	0.01507	0.04696	0.02182	0.13537	0.15219	3.96707	0	0.00502
k__Bacteria|p__Bacteroidetes|c__Bacteroidia|o__Bacteroidales|f__Bacteroidaceae|g__Bacteroides|s__Bacteroides_clarus|t__GCF_000195615	0	0	0	0	0	0.50504	0	0.00027	0	0	0	0	5.50426	0	0	0	0.30568	0	0	0	0	0	0	1.05649	0	1.09454	0.00616	0	0.01185	0.07209	0.01557	0.01037	0.13372	0.01941	0	0.2113	0.00482	0.00542	0.00362	0	0.10325	0.01507	0.04696	0.02182	0.13537	0.15219	3.96707	0	0.00502
k__Bacteria|p__Bacteroidetes|c__Bacteroidia|o__Bacteroidales|f__Bacteroidaceae|g__Bacteroides|s__Bacteroides_coprocola	0	0	4.98901	0	0	0	0	0.26924	0	0	0	0	0.00084	19.3618	0.00094	1.97197	0	0	0	0	0	0	0.01355	0.02572	0	0.0456	0	0	0.00244	0.01191	0	0.00658	0	0	0.05324	0	0	0.00154	0	0.00122	0.01661	0.02309	0	0	0	0	0.00995	0	0.0075
k__Bacteria|p__Bacteroidetes|c__Bacteroidia|o__Bacteroidales|f__Bacteroidaceae|g__Bacteroides|s__Bacteroides_coprocola|t__GCF_000154845	0	0	4.98901	0	0	0	0	0.26924	0	0	0	0	0.00084	19.3618	0.00094	1.97197	0	0	0	0	0	0	0.01355	0.02572	0	0.0456	0	0	0.00244	0.01191	0	0.00658	0	0	0.05324	0	0	0.00154	0	0.00122	0.01661	0.02309	0	0	0	0	0.00995	0	0.0075
k__Bacteria|p__Bacteroidetes|c__Bacteroidia|o__Bacteroidales|f__Bacteroidaceae|g__Bacteroides|s__Bacteroides_coprophilus	0	0	3.53641	0	0	0	0	4.08563	0	0	0	0	0.0019	0.00099	12.6326	0	0	0	0	0	0	0	0	0	0	0.08012	0	2.76093	0.0041	0	0.02165	0	0	0.01725	0	0	0.06649	0	0	0.01292	0.01715	0.34338	0	0	0	0	0.01491	0	0
k__Bacteria|p__Bacteroidetes|c__Bacteroidia|o__Bacteroidales|f__Bacteroidaceae|g__Bacteroides|s__Bacteroides_coprophilus|t__GCF_000157915	0	0	3.53641	0	0	0	0	4.08563	0	0	0	0	0.0019	0.00099	12.6326	0	0	0	0	0	0	0	0	0	0	0.08012	0	2.76093	0.0041	0	0.02165	0	0	0.01725	0	0	0.06649	0	0	0.01292	0.01715	0.34338	0	0	0	0	0.01491	0	0
k__Bacteria|p__Bacteroidetes|c__Bacteroidia|o__Bacteroidales|f__Bacteroidaceae|g__Bacteroides|s__Bacteroides_dorei	1.84463	0	2.42143	5.2676	0.11436	6.99327	0.00271	0.14614	0	0.18298	0.42649	0.36979	2.17899	0.00456	0.12066	1.32489	1.04756	0.00711	0.00157	0.00189	0.19081	0.00327	0.0452	1.50114	4.07671	0.02283	0.16593	0.00247	0.69954	5.49527	1.58038	0.32809	0.00521	0.03385	0.0233	0.0667	0.94601	8.53055	0.10762	0.00456	0.91463	0.0229	0.00398	0.19773	0.01495	0.12066	0.01483	0.10424	0.046
k__Bacteria|p__Bacteroidetes|c__Bacteroidia|o__Bacteroidales|f__Bacteroidaceae|g__Bacteroides|s__Bacteroides_dorei|t__Bacteroides_dorei_unclassified	1.84463	0	2.42143	5.2676	0.11436	6.99327	0.00271	0.14614	0	0.18298	0.42649	0.36979	2.17899	0.00456	0.12066	1.32489	1.04756	0.00711	0.00157	0.00189	0.19081	0.00327	0.0452	1.50114	4.07671	0.02283	0.16593	0.00247	0.69954	5.49527	1.58038	0.32809	0.00521	0.03385	0.0233	0.0667	0.94601	8.53055	0.10762	0.00456	0.91463	0.0229	0.00398	0.19773	0.01495	0.12066	0.01483	0.10424	0.046
k__Bacteria|p__Bacteroidetes|c__Bacteroidia|o__Bacteroidales|f__Bacteroidaceae|g__Bacteroides|s__Bacteroides_eggerthii	0	0	0	0	0	0	0	1.72379	0	0	0	0	0.01139	0.00151	7.80163	5.15112	0.63701	3.11829	0	0	0.0894	0	0.04358	0.56045	0	0	0.06133	0	0.00319	0.01719	0.00698	0.08236	0	0.05901	0.01283	3.6688	0.05934	0.01145	0.00139	0.01654	0.38443	0.01893	0.00912	0.10819	4.20561	0.32759	9.65108	0.11748	0.01316
k__Bacteria|p__Bacteroidetes|c__Bacteroidia|o__Bacteroidales|f__Bacteroidaceae|g__Bacteroides|s__Bacteroides_eggerthii|t__Bacteroides_eggerthii_unclassified	0	0	0	0	0	0	0	1.72379	0	0	0	0	0.01139	0.00151	7.80163	5.15112	0.63701	3.11829	0	0	0.0894	0	0.04358	0.56045	0	0	0.06133	0	0.00319	0.01719	0.00698	0.08236	0	0.05901	0.01283	3.6688	0.05934	0.01145	0.00139	0.01654	0.38443	0.01893	0.00912	0.10819	4.20561	0.32759	9.65108	0.11748	0.01316
k__Bacteria|p__Bacteroidetes|c__Bacteroidia|o__Bacteroidales|f__Bacteroidaceae|g__Bacteroides|s__Bacteroides_eggerthii|t__GCF_000155815	0	0	0	0	0	0	0	0	0	0	0	0	0	0	0	0	0	0	0	0	0	0	0	0	0	0	0	0	0	0	0	0	0	0	0	0	0	0	0	0	0	0	0	0	0	0	0	0	0
k__Bacteria|p__Bacteroidetes|c__Bacteroidia|o__Bacteroidales|f__Bacteroidaceae|g__Bacteroides|s__Bacteroides_faecis	0.50996	0	0	0	0	0	0	2.02481	0	0	3.69262	0.10923	0	0	0	0	0	0	0.44354	0	0	0	0.04627	0.00655	0	0.04336	0.00282	0.00225	0.01486	0.26613	0.47079	0.0102	0.34659	0.82251	0	0.20577	0.72945	0.00552	0.0026	0.03908	0.00254	0.00611	0.23046	0.04396	0.02522	0.22689	0.02058	0.65085	0.00473
k__Bacteria|p__Bacteroidetes|c__Bacteroidia|o__Bacteroidales|f__Bacteroidaceae|g__Bacteroides|s__Bacteroides_faecis|t__GCF_000226135	0.50996	0	0	0	0	0	0	2.02481	0	0	3.69262	0.10923	0	0	0	0	0	0	0.44354	0	0	0	0.04627	0.00655	0	0.04336	0.00282	0.00225	0.01486	0.26613	0.47079	0.0102	0.34659	0.82251	0	0.20577	0.72945	0.00552	0.0026	0.03908	0.00254	0.00611	0.23046	0.04396	0.02522	0.22689	0.02058	0.65085	0.00473
k__Bacteria|p__Bacteroidetes|c__Bacteroidia|o__Bacteroidales|f__Bacteroidaceae|g__Bacteroides|s__Bacteroides_finegoldii	1.32202	0	0	0	0	0	4.32931	0.26531	3.70319	0	0	2.20223	0	0	0	1.21341	0	2.00805	2.59833	0	0.01671	0.6995	0.00107	0.09113	0	0	0	0.00375	0	0	0.39263	0.25779	0	0.02117	0	0.44403	0.00672	0	0	0	0.04666	0	0	0	0.02234	0.15644	2.04686	0	0
k__Bacteria|p__Bacteroidetes|c__Bacteroidia|o__Bacteroidales|f__Bacteroidaceae|g__Bacteroides|s__Bacteroides_finegoldii|t__Bacteroides_finegoldii_unclassified	0.54502	0	0	0	0	0	4.32931	0.26531	3.70319	0	0	2.20223	0	0	0	1.21341	0	2.00805	2.59833	0	0.01671	0.6995	0.00107	0.09113	0	0	0	0.00375	0	0	0.39263	0.25779	0	0.02117	0	0.44403	0.00672	0	0	0	0.04666	0	0	0	0.02234	0.15644	2.04686	0	0
k__Bacteria|p__Bacteroidetes|c__Bacteroidia|o__Bacteroidales|f__Bacteroidaceae|g__Bacteroides|s__Bacteroides_finegoldii|t__GCF_000156195	0.777	0	0	0	0	0	0	0	0	0	0	0	0	0	0	0	0	0	0	0	0	0	0	0	0	0	0	0	0	0	0	0	0	0	0	0	0	0	0	0	0	0	0	0	0	0	0	0	0
k__Bacteria|p__Bacteroidetes|c__Bacteroidia|o__Bacteroidales|f__Bacteroidaceae|g__Bacteroides|s__Bacteroides_fluxus	0	0	0	0	0	0	0	0	0	0	0	0	0	0	0	0	5.8751	0	0	0	0	0	0	0	0	0	0	0	0	0	0.01875	0	0	0	0	0	0	0	0	0	0	0	0	0	0	0	0	0	0
k__Bacteria|p__Bacteroidetes|c__Bacteroidia|o__Bacteroidales|f__Bacteroidaceae|g__Bacteroides|s__Bacteroides_fluxus|t__GCF_000195635	0	0	0	0	0	0	0	0	0	0	0	0	0	0	0	0	5.8751	0	0	0	0	0	0	0	0	0	0	0	0	0	0.01875	0	0	0	0	0	0	0	0	0	0	0	0	0	0	0	0	0	0
k__Bacteria|p__Bacteroidetes|c__Bacteroidia|o__Bacteroidales|f__Bacteroidaceae|g__Bacteroides|s__Bacteroides_fragilis	0	1.42584	0	0.94551	0.24763	0	0	0.08243	0.01271	0	0	0.42167	0	0	0	1.82942	0	0.78992	0.00837	2.79041	0	0	0	0	0	0.20088	0	0	0.12427	0.03944	0	0	0.00284	0	0	1.90824	0.03395	0	0	0	0.01447	0	0.00572	0	0	0	0	0.4758	4.28403
k__Bacteria|p__Bacteroidetes|c__Bacteroidia|o__Bacteroidales|f__Bacteroidaceae|g__Bacteroides|s__Bacteroides_fragilis|t__Bacteroides_fragilis_unclassified	0	1.42584	0	0.94551	0.24763	0	0	0.08243	0.01271	0	0	0.42167	0	0	0	1.82942	0	0.78992	0.00837	2.79041	0	0	0	0	0	0.20088	0	0	0.12427	0.03944	0	0	0.00284	0	0	1.90824	0.03395	0	0	0	0.01447	0	0.00572	0	0	0	0	0.4758	4.28403
k__Bacteria|p__Bacteroidetes|c__Bacteroidia|o__Bacteroidales|f__Bacteroidaceae|g__Bacteroides|s__Bacteroides_fragilis|t__GCF_000297735	0	0	0	0	0	0	0	0	0	0	0	0	0	0	0	0	0	0	0	0	0	0	0	0	0	0	0	0	0	0	0	0	0	0	0	0	0	0	0	0	0	0	0	0	0	0	0	0	0
k__Bacteria|p__Bacteroidetes|c__Bacteroidia|o__Bacteroidales|f__Bacteroidaceae|g__Bacteroides|s__Bacteroides_galli0rum	0	0	0	0	0	0	0	0	0	0	0	0	0	0	0	0	0.00099	0	0	0	0	0	0	0	0	0	0	0	0	0	0	0	0	0	0	0	0	0	0	0	0	0	0	0	0	0	0	0	0
k__Bacteria|p__Bacteroidetes|c__Bacteroidia|o__Bacteroidales|f__Bacteroidaceae|g__Bacteroides|s__Bacteroides_galli0rum|t__GCF_000374365	0	0	0	0	0	0	0	0	0	0	0	0	0	0	0	0	0.00099	0	0	0	0	0	0	0	0	0	0	0	0	0	0	0	0	0	0	0	0	0	0	0	0	0	0	0	0	0	0	0	0
k__Bacteria|p__Bacteroidetes|c__Bacteroidia|o__Bacteroidales|f__Bacteroidaceae|g__Bacteroides|s__Bacteroides_intesti0lis	0.00254	0	0	0.00199	0	0	2.04428	0	0	0	4.85301	0.00319	0	0	0	0	0	0	0	18.1122	0	1.46242	0.24305	0	0	0	0	0	0	0	0.02446	0	0	0	0	0.03734	0.00155	0	0	0	0	0	0	0	0.20569	0	0	0	0
k__Bacteria|p__Bacteroidetes|c__Bacteroidia|o__Bacteroidales|f__Bacteroidaceae|g__Bacteroides|s__Bacteroides_intesti0lis|t__GCF_000172175	0.00254	0	0	0.00199	0	0	2.04428	0	0	0	4.85301	0.00319	0	0	0	0	0	0	0	18.1122	0	1.46242	0.24305	0	0	0	0	0	0	0	0.02446	0	0	0	0	0.03734	0.00155	0	0	0	0	0	0	0	0.20569	0	0	0	0
k__Bacteria|p__Bacteroidetes|c__Bacteroidia|o__Bacteroidales|f__Bacteroidaceae|g__Bacteroides|s__Bacteroides_massiliensis	2.17822	0	0.00042	0	0	0	5.1052	0.76325	15.4587	11.6375	2.72992	0	0.00113	24.7427	0.00059	0.00408	7.33923	0	5.18584	0	0	0	10.5515	1.13384	0	0.01314	0.44877	0.28413	0.01648	0.01718	0.00831	0.93065	0.00134	1.53404	0.06032	0.28084	0.03543	0	0.3636	0.62817	0	0.00073	0.00381	0.06159	0.00261	4.47194	0.00443	0	0.01774
k__Bacteria|p__Bacteroidetes|c__Bacteroidia|o__Bacteroidales|f__Bacteroidaceae|g__Bacteroides|s__Bacteroides_massiliensis|t__Bacteroides_massiliensis_unclassified	2.17822	0	0.00042	0	0	0	5.1052	0.76325	15.4587	11.6375	2.72992	0	0.00113	24.7427	0.00059	0.00408	7.33923	0	5.18584	0	0	0	10.5515	1.13384	0	0.01314	0.44877	0.28413	0.01648	0.01718	0.00831	0.93065	0.00134	1.53404	0.06032	0.28084	0.03543	0	0.3636	0.62817	0	0.00073	0.00381	0.06159	0.00261	4.47194	0.00443	0	0.01774
k__Bacteria|p__Bacteroidetes|c__Bacteroidia|o__Bacteroidales|f__Bacteroidaceae|g__Bacteroides|s__Bacteroides_nordii	0	0	0	0	0	0	0	0.01917	0	0.97065	0	0	0	0	0.02327	0	0.38374	0.02469	0.0072	0.26146	0.00027	0.02671	0	0	0	0	0	0	0	0	0.01564	0	0	0	0	0	0	0	0	0	0	0	0	0	0	0	0	0	0
k__Bacteria|p__Bacteroidetes|c__Bacteroidia|o__Bacteroidales|f__Bacteroidaceae|g__Bacteroides|s__Bacteroides_nordii|t__GCF_000273175	0	0	0	0	0	0	0	0.01917	0	0.97065	0	0	0	0	0.02327	0	0.38374	0.02469	0.0072	0.26146	0.00027	0.02671	0	0	0	0	0	0	0	0	0.01564	0	0	0	0	0	0	0	0	0	0	0	0	0	0	0	0	0	0
k__Bacteria|p__Bacteroidetes|c__Bacteroidia|o__Bacteroidales|f__Bacteroidaceae|g__Bacteroides|s__Bacteroides_ovatus	0.32399	0.65353	1.58684	0.47395	1.10728	1.75758	1.49901	3.63786	0.652	5.53192	0	4.60983	2.99207	0.00287	6.04959	0.1266	1.03718	0.00961	1.01779	1.31894	0.81217	0.18017	0.00097	0.13705	0.66055	0.02903	0.0263	0	0.04573	0.49647	0.04811	0.1211	0.00599	0.12414	0.03006	0.23455	0.16464	1.50532	0.01104	0.01457	0.01818	0.02014	1.28402	0.02271	0.00251	0.00656	0.07097	9.63465	7.18635
k__Bacteria|p__Bacteroidetes|c__Bacteroidia|o__Bacteroidales|f__Bacteroidaceae|g__Bacteroides|s__Bacteroides_ovatus|t__Bacteroides_ovatus_unclassified	0.32399	0.65353	1.58684	0.47395	1.10728	1.75758	1.49901	0.1067	0.652	5.53192	0	4.60983	2.99207	0.00287	6.04959	0.1266	1.03718	0.00961	1.01779	1.31894	0.81217	0.18017	0.00097	0.13705	0.66055	0.02903	0.0263	0	0.04573	0.49647	0.04811	0.1211	0.00599	0.12414	0.03006	0.23455	0.16464	1.50532	0.01104	0.01457	0.01818	0.02014	1.28402	0.02271	0.00251	0.00656	0.07097	9.63465	7.18635
k__Bacteria|p__Bacteroidetes|c__Bacteroidia|o__Bacteroidales|f__Bacteroidaceae|g__Bacteroides|s__Bacteroides_ovatus|t__GCF_000273215	0	0	0	0	0	0	0	3.53116	0	0	0	0	0	0	0	0	0	0	0	0	0	0	0	0	0	0	0	0	0	0	0	0	0	0	0	0	0	0	0	0	0	0	0	0	0	0	0	0	0
k__Bacteria|p__Bacteroidetes|c__Bacteroidia|o__Bacteroidales|f__Bacteroidaceae|g__Bacteroides|s__Bacteroides_plebeius	0	0	0.40835	0	0	0	0	1.37463	0	0	0	0	0	0	0	0	0	0	0	0	0	0	0	0	0.00757	0.04247	0.00594	0	0.41944	0	0	0	0	0.60455	0.16299	0.03413	0.03957	0.03387	0.00224	0	0.02548	0.02484	0.08877	0.02059	0.00576	11.4658	0.02572	0	0
k__Bacteria|p__Bacteroidetes|c__Bacteroidia|o__Bacteroidales|f__Bacteroidaceae|g__Bacteroides|s__Bacteroides_plebeius|t__GCF_000187895	0	0	0.40835	0	0	0	0	1.37463	0	0	0	0	0	0	0	0	0	0	0	0	0	0	0	0	0.00757	0.04247	0.00594	0	0.41944	0	0	0	0	0.60455	0.16299	0.03413	0.03957	0.03387	0.00224	0	0.02548	0.02484	0.08877	0.02059	0.00576	11.4658	0.02572	0	0
k__Bacteria|p__Bacteroidetes|c__Bacteroidia|o__Bacteroidales|f__Bacteroidaceae|g__Bacteroides|s__Bacteroides_salanitronis	0	0	0	0	0	0	0	0	0	0	0	0	0	0	0	0	0	0	0	0	0	0	0	0	0	0	0	0	0	0	0	0	0	0	0.03126	0	0	0	0	0	0	0	0	0	0	0	0	0	0
k__Bacteria|p__Bacteroidetes|c__Bacteroidia|o__Bacteroidales|f__Bacteroidaceae|g__Bacteroides|s__Bacteroides_salanitronis|t__GCF_000190575	0	0	0	0	0	0	0	0	0	0	0	0	0	0	0	0	0	0	0	0	0	0	0	0	0	0	0	0	0	0	0	0	0	0	0.03126	0	0	0	0	0	0	0	0	0	0	0	0	0	0
k__Bacteria|p__Bacteroidetes|c__Bacteroidia|o__Bacteroidales|f__Bacteroidaceae|g__Bacteroides|s__Bacteroides_salyersiae	0	0	2.03621	0	0	0	0	0	0	0	0	0	0	0	0	3.64903	9.35357	0	0.78576	0	0	0	0	0	0	0	0	0	0	0	0.01777	0.5728	0.17795	0	1.94904	0.07187	0.70397	0	0	0	0.06092	0.00065	0	0	0	0.07027	0.01846	0	0
k__Bacteria|p__Bacteroidetes|c__Bacteroidia|o__Bacteroidales|f__Bacteroidaceae|g__Bacteroides|s__Bacteroides_salyersiae|t__Bacteroides_salyersiae_unclassified	0	0	2.03621	0	0	0	0	0	0	0	0	0	0	0	0	3.64903	9.35357	0	0.78576	0	0	0	0	0	0	0	0	0	0	0	0.01777	0.5728	0.17795	0	1.94904	0.07187	0.70397	0	0	0	0.06092	0.00065	0	0	0	0.07027	0.01846	0	0
k__Bacteria|p__Bacteroidetes|c__Bacteroidia|o__Bacteroidales|f__Bacteroidaceae|g__Bacteroides|s__Bacteroides_salyersiae|t__GCF_000273235	0	0	0	0	0	0	0	0	0	0	0	0	0	0	0	0	0	0	0	0	0	0	0	0	0	0	0	0	0	0	0	0	0	0	0	0	0	0	0	0	0	0	0	0	0	0	0	0	0
k__Bacteria|p__Bacteroidetes|c__Bacteroidia|o__Bacteroidales|f__Bacteroidaceae|g__Bacteroides|s__Bacteroides_sp_1_1_30	0	0	0	0	0	0	0	0	0	0	0	0	0	0	0	0	0	0	0	0	0	0	0	0	0	0	0	0	0	0	0	0	0	0	0	0	0	0	0	0	0	0	0	0	0	0	0	0	0
k__Bacteria|p__Bacteroidetes|c__Bacteroidia|o__Bacteroidales|f__Bacteroidaceae|g__Bacteroides|s__Bacteroides_sp_1_1_30|t__GCF_000218365	0	0	0	0	0	0	0	0	0	0	0	0	0	0	0	0	0	0	0	0	0	0	0	0	0	0	0	0	0	0	0	0	0	0	0	0	0	0	0	0	0	0	0	0	0	0	0	0	0
k__Bacteria|p__Bacteroidetes|c__Bacteroidia|o__Bacteroidales|f__Bacteroidaceae|g__Bacteroides|s__Bacteroides_sp_1_1_6	0	0	0	0	0	0	3.05099	0	0.46385	0	0	0	0	0	0	0	0	0	0	0	0	0	0	0	0	0	0	0	0	0	0	0	0	0	0	0	0	0	0	0	0	0	0	0	0	0	0	0	0
k__Bacteria|p__Bacteroidetes|c__Bacteroidia|o__Bacteroidales|f__Bacteroidaceae|g__Bacteroides|s__Bacteroides_sp_1_1_6|t__GCF_000159875	0	0	0	0	0	0	3.05099	0	0.46385	0	0	0	0	0	0	0	0	0	0	0	0	0	0	0	0	0	0	0	0	0	0	0	0	0	0	0	0	0	0	0	0	0	0	0	0	0	0	0	0
k__Bacteria|p__Bacteroidetes|c__Bacteroidia|o__Bacteroidales|f__Bacteroidaceae|g__Bacteroides|s__Bacteroides_sp_2_1_22	0.17874	0	0	0	0	0	0	2.00686	4.41688	0	0	0	0	2.47412	0	0	0	0	0	0.70081	0	0	0	0	0	0	0	0	0	0	0	0	0	0	0	0	0	0	0	0	0	0	0	0	0	0	0	0	0
k__Bacteria|p__Bacteroidetes|c__Bacteroidia|o__Bacteroidales|f__Bacteroidaceae|g__Bacteroides|s__Bacteroides_sp_2_1_22|t__GCF_000162155	0.17874	0	0	0	0	0	0	2.00686	4.41688	0	0	0	0	2.47412	0	0	0	0	0	0.70081	0	0	0	0	0	0	0	0	0	0	0	0	0	0	0	0	0	0	0	0	0	0	0	0	0	0	0	0	0
k__Bacteria|p__Bacteroidetes|c__Bacteroidia|o__Bacteroidales|f__Bacteroidaceae|g__Bacteroides|s__Bacteroides_sp_3_1_19	0	0	0	0	0	0	0	0	0	0	0	0	0	0	0	0	0	0	0	0	0	0	0	0	0	0	0	0	0	0	0	0	0	0	0	0	0	0	0	0	0	0	0	0	0	0	0	0	0
k__Bacteria|p__Bacteroidetes|c__Bacteroidia|o__Bacteroidales|f__Bacteroidaceae|g__Bacteroides|s__Bacteroides_sp_3_1_19|t__GCF_000163655	0	0	0	0	0	0	0	0	0	0	0	0	0	0	0	0	0	0	0	0	0	0	0	0	0	0	0	0	0	0	0	0	0	0	0	0	0	0	0	0	0	0	0	0	0	0	0	0	0
k__Bacteria|p__Bacteroidetes|c__Bacteroidia|o__Bacteroidales|f__Bacteroidaceae|g__Bacteroides|s__Bacteroides_sp_3_2_5	0	0	0	0	0.27833	0	0	0	0	0	0	0.23204	0	0	0	0	0	0	0	0	0	0	0	0	0	0	0	0	0	0	0	0	0	0	0	0	0	0	0	0	0	0	0	0	0	0	0	0	0
k__Bacteria|p__Bacteroidetes|c__Bacteroidia|o__Bacteroidales|f__Bacteroidaceae|g__Bacteroides|s__Bacteroides_sp_3_2_5|t__GCF_000159855	0	0	0	0	0.27833	0	0	0	0	0	0	0.23204	0	0	0	0	0	0	0	0	0	0	0	0	0	0	0	0	0	0	0	0	0	0	0	0	0	0	0	0	0	0	0	0	0	0	0	0	0
k__Bacteria|p__Bacteroidetes|c__Bacteroidia|o__Bacteroidales|f__Bacteroidaceae|g__Bacteroides|s__Bacteroides_sp_4_3_47FAA	0	0	0	0	0	0	0	0	0	0	0	0	0	0	0	0	0	0	0	0	0	0	0	0	0	0	0	0	0	0	0	0	0	0	0	0	0	0	0	0	0	0	0	0	0	0	29.9543	0	0
k__Bacteria|p__Bacteroidetes|c__Bacteroidia|o__Bacteroidales|f__Bacteroidaceae|g__Bacteroides|s__Bacteroides_sp_4_3_47FAA|t__GCF_000158515	0	0	0	0	0	0	0	0	0	0	0	0	0	0	0	0	0	0	0	0	0	0	0	0	0	0	0	0	0	0	0	0	0	0	0	0	0	0	0	0	0	0	0	0	0	0	29.9543	0	0
k__Bacteria|p__Bacteroidetes|c__Bacteroidia|o__Bacteroidales|f__Bacteroidaceae|g__Bacteroides|s__Bacteroides_sp_9_1_42FAA	0	0	0	0	0	0	0	0	0	0	0	0	0	0	0	0	0	0	0	0	0	0	0	0	0	0	0	0	0	0	0	0	0	0	0	0	0	0	0	0	0	0	0	0	0	0	0	0	0
k__Bacteria|p__Bacteroidetes|c__Bacteroidia|o__Bacteroidales|f__Bacteroidaceae|g__Bacteroides|s__Bacteroides_sp_9_1_42FAA|t__GCF_000157075	0	0	0	0	0	0	0	0	0	0	0	0	0	0	0	0	0	0	0	0	0	0	0	0	0	0	0	0	0	0	0	0	0	0	0	0	0	0	0	0	0	0	0	0	0	0	0	0	0
k__Bacteria|p__Bacteroidetes|c__Bacteroidia|o__Bacteroidales|f__Bacteroidaceae|g__Bacteroides|s__Bacteroides_stercoris	0.14362	0	0.28949	0	6.89044	0.02714	45.5425	1.65457	0	0.00416	0.39791	0	0.01003	0.00595	15.8987	0.00696	3.44292	0.00118	9.32463	0	0.21721	0	0.01958	3.16579	2.84348	0.01456	0.22022	0.13063	0.70216	0.13547	1.97396	0.51596	13.1118	0.05191	0.05177	0.03613	0.69788	6.30704	0.11127	1.47758	0.51884	0.02935	3.43316	0.02125	0.00456	7.81844	0.02302	2.13618	0.03222
k__Bacteria|p__Bacteroidetes|c__Bacteroidia|o__Bacteroidales|f__Bacteroidaceae|g__Bacteroides|s__Bacteroides_stercoris|t__Bacteroides_stercoris_unclassified	0.14362	0	0.28949	0	6.89044	0.02714	45.5425	1.65457	0	0.00416	0.39791	0	0.01003	0.00595	15.8987	0.00696	3.44292	0.00118	5.42568	0	0.21721	0	0.01958	3.16579	2.84348	0.01456	0.22022	0.13063	0.70216	0.13547	1.97396	0.51596	13.1118	0.05191	0.05177	0.03613	0.69788	6.30704	0.11127	1.47758	0.51884	0.02935	3.43316	0.02125	0.00456	7.81844	0.02302	2.13618	0.03222
k__Bacteria|p__Bacteroidetes|c__Bacteroidia|o__Bacteroidales|f__Bacteroidaceae|g__Bacteroides|s__Bacteroides_stercoris|t__GCF_000154525	0	0	0	0	0	0	0	0	0	0	0	0	0	0	0	0	0	0	3.89895	0	0	0	0	0	0	0	0	0	0	0	0	0	0	0	0	0	0	0	0	0	0	0	0	0	0	0	0	0	0
k__Bacteria|p__Bacteroidetes|c__Bacteroidia|o__Bacteroidales|f__Bacteroidaceae|g__Bacteroides|s__Bacteroides_thetaiotaomicron	0.20765	0	0.92258	2.41986	1.17936	0.22141	0.0017	0	0	0	2.20461	5.25201	0.76682	0	2.21129	0	1.04412	1.63571	0.9266	0.40666	0	0.30912	0.00397	0.06915	0.04097	0.50823	0.01246	0.0046	0.13208	0.07188	0.01318	0.72076	0	0.04544	33.081	0.10681	0.05873	0.03354	0.01879	0.35213	0.20114	0.03134	0.04975	0.07247	0.02753	0.11329	0.036	0.2963	0.00082
k__Bacteria|p__Bacteroidetes|c__Bacteroidia|o__Bacteroidales|f__Bacteroidaceae|g__Bacteroides|s__Bacteroides_thetaiotaomicron|t__Bacteroides_thetaiotaomicron_unclassified	0.20765	0	0.92258	2.41986	1.17936	0.22141	0.0017	0	0	0	2.20461	5.25201	0.76682	0	2.21129	0	1.04412	1.63571	0.9266	0.40666	0	0.30912	0.00397	0.06915	0.04097	0.50823	0.01246	0.0046	0.13208	0.07188	0.01318	0.72076	0	0.04544	33.081	0.10681	0.05873	0.03354	0.01879	0.35213	0.20114	0.03134	0.04975	0.07247	0.02753	0.11329	0.036	0.2963	0.00082
k__Bacteria|p__Bacteroidetes|c__Bacteroidia|o__Bacteroidales|f__Bacteroidaceae|g__Bacteroides|s__Bacteroides_uniformis	6.85036	19.4099	2.30361	15.3037	2.9396	11.8497	8.1501	2.3755	16.5714	8.21666	1.85358	8.74337	8.71324	19.1287	1.36634	12.6211	2.3759	3.52822	6.75035	4.30536	0.16901	0.97182	2.72187	0.33143	11.1614	6.22243	0.29676	0.15493	0.02981	2.12456	0.48519	0.3911	1.01842	0.58825	1.67429	4.16232	1.18833	0.55298	0.64822	0.19627	1.63594	0.45761	7.26955	0.02023	1.95854	6.15493	14.0199	0.86316	2.80266
k__Bacteria|p__Bacteroidetes|c__Bacteroidia|o__Bacteroidales|f__Bacteroidaceae|g__Bacteroides|s__Bacteroides_uniformis|t__Bacteroides_uniformis_unclassified	6.85036	19.4099	2.30361	15.3037	0	11.8497	8.1501	2.3755	16.5714	8.21666	1.85358	8.74337	8.71324	8.08271	1.36634	12.6211	2.3759	3.32179	6.75035	4.30536	0.16901	0.97182	2.72187	0.33143	11.1614	6.22243	0.29676	0.15493	0.02981	2.12456	0.48519	0.3911	1.01842	0.58825	1.67429	4.16232	1.18833	0.55298	0.64822	0.19627	1.63594	0.45761	7.26955	0.02023	1.95854	6.15493	14.0199	0.86316	2.80266
k__Bacteria|p__Bacteroidetes|c__Bacteroidia|o__Bacteroidales|f__Bacteroidaceae|g__Bacteroides|s__Bacteroides_uniformis|t__GCF_000154205	0	0	0	0	2.9396	0	0	0	0	0	0	0	0	11.0459	0	0	0	0.20643	0	0	0	0	0	0	0	0	0	0	0	0	0	0	0	0	0	0	0	0	0	0	0	0	0	0	0	0	0	0	0
k__Bacteria|p__Bacteroidetes|c__Bacteroidia|o__Bacteroidales|f__Bacteroidaceae|g__Bacteroides|s__Bacteroides_vulgatus	2.74365	3.2916	0.50593	1.05186	1.04524	0.00079	3.69454	0.98451	0.2985	13.233	5.27319	12.3088	0.01413	3.22905	5.10025	4.06283	6.26373	2.9361	2.87596	1.29424	0.27966	8.97212	0.07226	1.82543	8.06231	3.20835	0.69219	0.39521	0.43294	5.55766	0.71122	0.5369	3.28109	3.12394	0.13271	1.46794	0.19975	0.0894	0.50899	10.9557	2.17083	0.13048	14.7173	0.1156	0.61392	1.31587	9.63489	6.15951	3.37335
k__Bacteria|p__Bacteroidetes|c__Bacteroidia|o__Bacteroidales|f__Bacteroidaceae|g__Bacteroides|s__Bacteroides_vulgatus|t__Bacteroides_vulgatus_unclassified	2.74365	3.2916	0.50593	1.05186	1.04524	0.00079	3.69454	0.98451	0.2985	13.233	5.27319	12.3088	0.01413	3.22905	5.10025	4.06283	6.26373	2.9361	2.87596	1.29424	0.27966	8.97212	0.07226	1.82543	8.06231	3.20835	0.69219	0.39521	0.43294	5.55766	0.71122	0.5369	3.28109	3.12394	0.13271	1.46794	0.19975	0.0894	0.50899	10.9557	2.17083	0.13048	14.7173	0.1156	0.61392	1.31587	9.63489	6.15951	3.37335
k__Bacteria|p__Bacteroidetes|c__Bacteroidia|o__Bacteroidales|f__Bacteroidaceae|g__Bacteroides|s__Bacteroides_xylanisolvens	0.20489	1.00889	0.33018	0.69055	0.09513	0.25517	0	0.04077	0.33732	0.0178	2.65752	0.12828	0	0.23698	1.00608	0	0.55525	0.16356	0.05259	0.12521	0	0.06917	0	0.05231	0	0.06573	0.00269	0.0079	0	0.00674	0.00786	0.08268	0.09234	0.04808	8.92468	0.20853	0.00308	0.03132	0.0032	0.15621	0	0.01642	0.16113	0.02089	0.03063	0.03161	0.00389	0	0.16757
k__Bacteria|p__Bacteroidetes|c__Bacteroidia|o__Bacteroidales|f__Bacteroidaceae|g__Bacteroides|s__Bacteroides_xylanisolvens|t__Bacteroides_xylanisolvens_unclassified	0.20489	1.00889	0.33018	0.69055	0.09513	0.25517	0	0.04077	0.33732	0.0178	2.65752	0.12828	0	0.23698	1.00608	0	0.55525	0.16356	0.05259	0.12521	0	0.06917	0	0.05231	0	0.06573	0.00269	0.0079	0	0.00674	0.00786	0.08268	0.09234	0.04808	8.92468	0.20853	0.00308	0.03132	0.0032	0.15621	0	0.01642	0.16113	0.02089	0.03063	0.03161	0.00389	0	0.16757
k__Bacteria|p__Bacteroidetes|c__Bacteroidia|o__Bacteroidales|f__Bacteroidales_no0me	0.14522	1.30492	0.87837	0.5759	0.78415	0.72441	0	0.66546	1.94756	0	1.4671	0.33932	0.91758	0	0	1.5525	3.56015	0.73595	0	0	0.25783	0.34585	3.50338	3.13814	3.44134	1.4986	0.71679	0.3389	1.21855	7.30069	3.08708	0.43243	0.70707	0.92208	0.0097	0.55822	2.28921	0.05821	0.12271	4.57351	3.51171	0.24147	2.4136	0.32956	0.00646	2.12379	0	0.04525	0.03478
k__Bacteria|p__Bacteroidetes|c__Bacteroidia|o__Bacteroidales|f__Bacteroidales_no0me|g__Bacteroidales_no0me	0.14522	1.30492	0.87837	0.5759	0.78415	0.72441	0	0.66546	1.94756	0	1.4671	0.33932	0.91758	0	0	1.5525	3.56015	0.73595	0	0	0.25783	0.34585	3.50338	3.13814	3.44134	1.4986	0.71679	0.3389	1.21855	7.30069	3.08708	0.43243	0.70707	0.92208	0.0097	0.55822	2.28921	0.05821	0.12271	4.57351	3.51171	0.24147	2.4136	0.32956	0.00646	2.12379	0	0.04525	0.03478
k__Bacteria|p__Bacteroidetes|c__Bacteroidia|o__Bacteroidales|f__Bacteroidales_no0me|g__Bacteroidales_no0me|s__Bacteroidales_bacterium_ph8	0.14522	1.30492	0.87837	0.5759	0.78415	0.72441	0	0.66546	1.94756	0	1.4671	0.33932	0.91758	0	0	1.5525	3.56015	0.73595	0	0	0.25783	0.34585	3.50338	3.13814	3.44134	1.4986	0.71679	0.3389	1.21855	7.30069	3.08708	0.43243	0.70707	0.92208	0.0097	0.55822	2.28921	0.05821	0.12271	4.57351	3.51171	0.24147	2.4136	0.32956	0.00646	2.12379	0	0.04525	0.03478
k__Bacteria|p__Bacteroidetes|c__Bacteroidia|o__Bacteroidales|f__Bacteroidales_no0me|g__Bacteroidales_no0me|s__Bacteroidales_bacterium_ph8|t__GCF_000311925	0.14522	1.30492	0.87837	0.5759	0.78415	0.72441	0	0.66546	1.94756	0	1.4671	0.33932	0.91758	0	0	1.5525	3.56015	0.73595	0	0	0.25783	0.34585	3.50338	3.13814	3.44134	1.4986	0.71679	0.3389	1.21855	7.30069	3.08708	0.43243	0.70707	0.92208	0.0097	0.55822	2.28921	0.05821	0.12271	4.57351	3.51171	0.24147	2.4136	0.32956	0.00646	2.12379	0	0.04525	0.03478
k__Bacteria|p__Bacteroidetes|c__Bacteroidia|o__Bacteroidales|f__Porphyromo0daceae	4.82674	14.3674	7.89806	20.9279	6.86143	13.6583	8.37271	9.18649	13.3285	3.69614	12.025	5.72167	23.3611	11.6627	8.85145	7.87394	12.9345	9.05858	1.45592	3.00169	1.63153	15.2083	0.93834	3.99839	4.92489	1.52672	0.35514	0.16486	3.17135	1.48444	1.72082	1.12256	1.55174	3.40218	0.0317	2.35884	3.47755	2.91608	0.45843	9.97294	2.06014	0.20119	1.72072	0.22623	1.3816	3.05546	1.5414	0.50542	0.7322
k__Bacteria|p__Bacteroidetes|c__Bacteroidia|o__Bacteroidales|f__Porphyromo0daceae|g__Barnesiella	1.17135	13.0132	1.51618	17.1755	3.34098	8.14816	5.25728	0.25756	12.1246	0.00029	8.61229	4.36526	7.71346	5.66438	3.59879	1.98481	1.79455	2.81176	0	0.00047	0.66431	6.39464	0.34771	2.55275	3.01925	0.85057	0.04771	0.02466	1.34803	0.36769	0.97237	0.08224	0.07758	1.99671	0.01273	0.39284	0.13638	0.74288	0.16498	4.54335	0.74188	0.01143	0	0.06691	0.37024	0.56398	0.54116	0.00302	0.01699
k__Bacteria|p__Bacteroidetes|c__Bacteroidia|o__Bacteroidales|f__Porphyromo0daceae|g__Barnesiella|s__Barnesiella_intestinihominis	1.17135	13.0132	1.51618	17.1755	3.34098	8.14816	5.25728	0.25756	12.1246	0.00029	8.61229	4.36526	7.71346	5.66438	3.59879	1.98481	1.79455	2.81176	0	0.00047	0.66431	6.39464	0.34771	2.55275	3.01925	0.85057	0.04771	0.02466	1.34803	0.36769	0.97237	0.08224	0.07758	1.99671	0.01273	0.39284	0.13638	0.74288	0.16498	4.54335	0.74188	0.01143	0	0.06691	0.37024	0.56398	0.54116	0.00302	0.01699
k__Bacteria|p__Bacteroidetes|c__Bacteroidia|o__Bacteroidales|f__Porphyromo0daceae|g__Barnesiella|s__Barnesiella_intestinihominis|t__GCF_000296465	1.17135	13.0132	1.51618	17.1755	3.34098	8.14816	5.25728	0.25756	12.1246	0.00029	8.61229	4.36526	7.71346	5.66438	3.59879	1.98481	1.79455	2.81176	0	0.00047	0.66431	6.39464	0.34771	2.55275	3.01925	0.85057	0.04771	0.02466	1.34803	0.36769	0.97237	0.08224	0.07758	1.99671	0.01273	0.39284	0.13638	0.74288	0.16498	4.54335	0.74188	0.01143	0	0.06691	0.37024	0.56398	0.54116	0.00302	0.01699
k__Bacteria|p__Bacteroidetes|c__Bacteroidia|o__Bacteroidales|f__Porphyromo0daceae|g__Butyricimo0s	0	0	0	0	0	0	0	0	0	0	0	0	0	0	0	0	0	0	0	0	0	0	0	0	0	0	0	0	0	0	0	0	0	0	0	0	0	0	0	0	0	0	0	0	0	0	0	0	0
k__Bacteria|p__Bacteroidetes|c__Bacteroidia|o__Bacteroidales|f__Porphyromo0daceae|g__Butyricimo0s|s__Butyricimo0s_synergistica	0	0	0	0	0	0	0	0	0	0	0	0	0	0	0	0	0	0	0	0	0	0	0	0	0	0	0	0	0	0	0	0	0	0	0	0	0	0	0	0	0	0	0	0	0	0	0	0	0
k__Bacteria|p__Bacteroidetes|c__Bacteroidia|o__Bacteroidales|f__Porphyromo0daceae|g__Butyricimo0s|s__Butyricimo0s_synergistica|t__GCF_000379665	0	0	0	0	0	0	0	0	0	0	0	0	0	0	0	0	0	0	0	0	0	0	0	0	0	0	0	0	0	0	0	0	0	0	0	0	0	0	0	0	0	0	0	0	0	0	0	0	0
k__Bacteria|p__Bacteroidetes|c__Bacteroidia|o__Bacteroidales|f__Porphyromo0daceae|g__Coprobacter	0	0	0.10428	0.0796	0	0	0	0.02916	0.22158	0	0.07028	0.19759	0.51307	0.15944	0.03771	0.27568	0.10959	0.05875	0	0.27885	0	0	0.07349	0.03442	0.00165	0	0	0	0.04674	0	0.02268	0.05408	0	0.01091	0	0.35057	0	0.12243	0	0.0285	0.00268	0	0.04953	0	0	0.00655	0	0	0
k__Bacteria|p__Bacteroidetes|c__Bacteroidia|o__Bacteroidales|f__Porphyromo0daceae|g__Coprobacter|s__Coprobacter_fastidiosus	0	0	0.10428	0.0796	0	0	0	0.02916	0.22158	0	0.07028	0.19759	0.51307	0.15944	0.03771	0.27568	0.10959	0.05875	0	0.27885	0	0	0.07349	0.03442	0.00165	0	0	0	0.04674	0	0.02268	0.05408	0	0.01091	0	0.35057	0	0.12243	0	0.0285	0.00268	0	0.04953	0	0	0.00655	0	0	0
k__Bacteria|p__Bacteroidetes|c__Bacteroidia|o__Bacteroidales|f__Porphyromo0daceae|g__Coprobacter|s__Coprobacter_fastidiosus|t__GCF_000473955	0	0	0.10428	0.0796	0	0	0	0.02916	0.22158	0	0.07028	0.19759	0.51307	0.15944	0.03771	0.27568	0.10959	0.05875	0	0.27885	0	0	0.07349	0.03442	0.00165	0	0	0	0.04674	0	0.02268	0.05408	0	0.01091	0	0.35057	0	0.12243	0	0.0285	0.00268	0	0.04953	0	0	0.00655	0	0	0
k__Bacteria|p__Bacteroidetes|c__Bacteroidia|o__Bacteroidales|f__Porphyromo0daceae|g__Dysgonomo0s	0	0	0	0	0	0	0	0	0	0	0	0	0	0	0	0	0	0	0	0	0	0	0	0	0	0	0	0	0	0	0	0	0	0	0	0	0	0	0	0	0	0	0	0	0	0	0	0	0
k__Bacteria|p__Bacteroidetes|c__Bacteroidia|o__Bacteroidales|f__Porphyromo0daceae|g__Dysgonomo0s|s__Dysgonomo0s_mossii	0	0	0	0	0	0	0	0	0	0	0	0	0	0	0	0	0	0	0	0	0	0	0	0	0	0	0	0	0	0	0	0	0	0	0	0	0	0	0	0	0	0	0	0	0	0	0	0	0
k__Bacteria|p__Bacteroidetes|c__Bacteroidia|o__Bacteroidales|f__Porphyromo0daceae|g__Dysgonomo0s|s__Dysgonomo0s_mossii|t__Dysgonomo0s_mossii_unclassified	0	0	0	0	0	0	0	0	0	0	0	0	0	0	0	0	0	0	0	0	0	0	0	0	0	0	0	0	0	0	0	0	0	0	0	0	0	0	0	0	0	0	0	0	0	0	0	0	0
k__Bacteria|p__Bacteroidetes|c__Bacteroidia|o__Bacteroidales|f__Porphyromo0daceae|g__Odoribacter	1.72545	0	2.59396	1.35022	0	1.25233	0	7.66659	0.18463	0	1.87779	0.95649	2.17815	2.71127	2.01634	1.19079	2.09547	1.92106	0	1.43104	0.76259	1.41189	0.17056	0.24006	0.33036	0	0.05633	0	0.25975	0	0.04135	0	0.00659	0.22114	0	0.07736	0.0594	0	0.01707	0.98135	0.73171	0.00921	0.22953	0	0.2198	0.49708	0.14994	0	0.70132
k__Bacteria|p__Bacteroidetes|c__Bacteroidia|o__Bacteroidales|f__Porphyromo0daceae|g__Odoribacter|s__Odoribacter_laneus	0	0	0	0	0	0	0	0	0	0	0	0	0	0	0	0	0	0	0	0	0	0	0	0	0	0	0	0	0	0	0	0	0	0	0	0.00174	0.02312	0	0	0	0.00978	0	0	0	0	0	0	0	0
k__Bacteria|p__Bacteroidetes|c__Bacteroidia|o__Bacteroidales|f__Porphyromo0daceae|g__Odoribacter|s__Odoribacter_laneus|t__GCF_000243215	0	0	0	0	0	0	0	0	0	0	0	0	0	0	0	0	0	0	0	0	0	0	0	0	0	0	0	0	0	0	0	0	0	0	0	0.00174	0.02312	0	0	0	0.00978	0	0	0	0	0	0	0	0
k__Bacteria|p__Bacteroidetes|c__Bacteroidia|o__Bacteroidales|f__Porphyromo0daceae|g__Odoribacter|s__Odoribacter_splanchnicus	1.72545	0	2.59396	1.35022	0	1.25233	0	7.66659	0.18463	0	1.87779	0.95649	2.17815	2.71127	2.01634	1.19079	2.09547	1.92106	0	1.43104	0.76259	1.41189	0.17056	0.24006	0.33036	0	0	0	0.25975	0	0	0	0	0.22114	0	0	0	0	0	0.98135	0	0	0.22953	0	0.2198	0.49708	0.14994	0	0.70132
k__Bacteria|p__Bacteroidetes|c__Bacteroidia|o__Bacteroidales|f__Porphyromo0daceae|g__Odoribacter|s__Odoribacter_splanchnicus|t__GCF_000190535	1.72545	0	2.59396	1.35022	0	1.25233	0	7.66659	0.18463	0	1.87779	0.95649	2.17815	2.71127	2.01634	1.19079	2.09547	1.92106	0	1.43104	0.76259	1.41189	0.17056	0.24006	0.33036	0	0	0	0.25975	0	0	0	0	0.22114	0	0	0	0	0	0.98135	0	0	0.22953	0	0.2198	0.49708	0.14994	0	0.70132
k__Bacteria|p__Bacteroidetes|c__Bacteroidia|o__Bacteroidales|f__Porphyromo0daceae|g__Odoribacter|s__Odoribacter_unclassified	0	0	0	0	0	0	0	0	0	0	0	0	0	0	0	0	0	0	0	0	0	0	0	0	0	0	0.05633	0	0	0	0.04135	0	0.00659	0	0	0.07563	0.03628	0	0.01707	0	0.72193	0.00921	0	0	0	0	0	0	0
k__Bacteria|p__Bacteroidetes|c__Bacteroidia|o__Bacteroidales|f__Porphyromo0daceae|g__Parabacteroides	1.92994	1.3542	3.68363	2.32252	3.52046	4.25778	3.11542	1.20756	0.79241	3.69585	1.42706	0.20233	12.9564	3.12619	3.1986	4.42267	8.93487	4.26455	1.45592	1.27448	0.20463	7.40177	0.34659	1.17115	1.53651	0.67615	0.2511	0.14021	1.51683	1.11675	0.68442	0.98624	1.46757	1.17343	0.01897	1.53808	3.28178	2.05077	0.27638	4.41974	0.58387	0.18055	1.44166	0.15933	0.79156	1.98786	0.8503	0.5024	0.01389
k__Bacteria|p__Bacteroidetes|c__Bacteroidia|o__Bacteroidales|f__Porphyromo0daceae|g__Parabacteroides|s__Parabacteroides_distasonis	0.56532	0.20088	0	0	0	0	0.28136	0.77101	0.47064	0	0.28345	0	7.26027	0.00533	0.03838	1.10067	1.1088	0.29774	0.73299	0	0.07502	0.05883	0.07814	0.26735	0.17062	0.08213	0.04065	0.02659	0.18915	0.24134	0.02654	0.50361	0.31902	0.00099	0.00465	0.74279	0.73852	0.91444	0.09074	0.00182	0.01687	0.04245	0.03679	0.02407	0.2992	0.12076	0.00245	0.03685	0.00311
k__Bacteria|p__Bacteroidetes|c__Bacteroidia|o__Bacteroidales|f__Porphyromo0daceae|g__Parabacteroides|s__Parabacteroides_distasonis|t__Parabacteroides_distasonis_unclassified	0.56532	0.20088	0	0	0	0	0.28136	0.77101	0.47064	0	0.28345	0	7.26027	0.00533	0.03838	1.10067	1.1088	0.29774	0.73299	0	0.07502	0.05883	0.07814	0.26735	0.17062	0.08213	0.04065	0.02659	0.18915	0.24134	0.02654	0.50361	0.31902	0.00099	0.00465	0.74279	0.73852	0.91444	0.09074	0.00182	0.01687	0.04245	0.03679	0.02407	0.2992	0.12076	0.00245	0.03685	0.00311
k__Bacteria|p__Bacteroidetes|c__Bacteroidia|o__Bacteroidales|f__Porphyromo0daceae|g__Parabacteroides|s__Parabacteroides_goldsteinii	0.59399	0	0.40227	0	0	0	0	0	0	0	0.82914	0	1.09927	0	0	0	0.06846	1.86735	0	0.00105	0	1.07508	0	0	0	0	0.00784	0	0	0	0.03309	0	0	0	0	0	0	0	0	0.69162	0	0	0	0	0	0.02078	0	0	0
k__Bacteria|p__Bacteroidetes|c__Bacteroidia|o__Bacteroidales|f__Porphyromo0daceae|g__Parabacteroides|s__Parabacteroides_goldsteinii|t__Parabacteroides_goldsteinii_unclassified	0.59399	0	0.40227	0	0	0	0	0	0	0	0.82914	0	1.09927	0	0	0	0.06846	1.86735	0	0.00105	0	1.07508	0	0	0	0	0.00784	0	0	0	0.03309	0	0	0	0	0	0	0	0	0.69162	0	0	0	0	0	0.02078	0	0	0
k__Bacteria|p__Bacteroidetes|c__Bacteroidia|o__Bacteroidales|f__Porphyromo0daceae|g__Parabacteroides|s__Parabacteroides_johnsonii	0	0	0	0	0	0	0	0	0	0	0	0	0	0	0	3.3217	0	0	0.0701	0	0	0	0	0	0	0	0	0	0	0	0	0.01603	0.00058	0	0	0	0.01627	0.51839	0.00111	0	0.50446	0	0	0	0	0	0.00068	0.00942	0
k__Bacteria|p__Bacteroidetes|c__Bacteroidia|o__Bacteroidales|f__Porphyromo0daceae|g__Parabacteroides|s__Parabacteroides_johnsonii|t__Parabacteroides_johnsonii_unclassified	0	0	0	0	0	0	0	0	0	0	0	0	0	0	0	3.3217	0	0	0.0701	0	0	0	0	0	0	0	0	0	0	0	0	0.01603	0.00058	0	0	0	0.01627	0.51839	0.00111	0	0.50446	0	0	0	0	0	0.00068	0.00942	0
k__Bacteria|p__Bacteroidetes|c__Bacteroidia|o__Bacteroidales|f__Porphyromo0daceae|g__Parabacteroides|s__Parabacteroides_merdae	0.77063	1.15332	0.95703	1.15502	3.52046	4.25778	0	0.43655	0.01117	3.69585	0	0.20233	4.59686	2.27981	3.16021	0.0003	7.75761	2.01719	0.65283	0	0.04997	6.26786	0.05231	0.9038	1.36589	0.59402	0.20261	0.04242	1.32768	0.87541	0.01008	0.4666	1.14797	1.17243	0.01432	0.79529	2.52698	0.4891	0.18454	0.00644	0.0059	0.13809	0.3558	0.13526	0.41823	1.84632	0.59048	0.00274	0.01078
k__Bacteria|p__Bacteroidetes|c__Bacteroidia|o__Bacteroidales|f__Porphyromo0daceae|g__Parabacteroides|s__Parabacteroides_merdae|t__GCF_000307345	0	0	0	0	0	0	0	0	0	0	0	0	0	0	0	0	0	0	0	0	0	0	0	0	0	0	0	0	0	0	0	0	0	0	0	0	0	0	0	0	0	0	0	0	0	0	0	0	0
k__Bacteria|p__Bacteroidetes|c__Bacteroidia|o__Bacteroidales|f__Porphyromo0daceae|g__Parabacteroides|s__Parabacteroides_merdae|t__Parabacteroides_merdae_unclassified	0.77063	1.15332	0.95703	1.15502	3.52046	4.25778	0	0.43655	0.01117	3.69585	0	0.20233	4.59686	2.27981	3.16021	0.0003	7.75761	2.01719	0.65283	0	0.04997	6.26786	0.05231	0.9038	1.36589	0.59402	0.20261	0.04242	1.32768	0.87541	0.01008	0.4666	1.14797	1.17243	0.01432	0.79529	2.52698	0.4891	0.18454	0.00644	0.0059	0.13809	0.3558	0.13526	0.41823	1.84632	0.59048	0.00274	0.01078
k__Bacteria|p__Bacteroidetes|c__Bacteroidia|o__Bacteroidales|f__Porphyromo0daceae|g__Parabacteroides|s__Parabacteroides_sp_D13	0	0	0.48498	0	0	0	0.80208	0	0	0	0	0	0	0	0	0	0	0	0	0	0	0	0	0	0	0	0	0	0	0	0	0	0	0	0	0	0	0	0	0	0	0	0	0	0	0	0	0	0
k__Bacteria|p__Bacteroidetes|c__Bacteroidia|o__Bacteroidales|f__Porphyromo0daceae|g__Parabacteroides|s__Parabacteroides_sp_D13|t__GCF_000162275	0	0	0.48498	0	0	0	0.80208	0	0	0	0	0	0	0	0	0	0	0	0	0	0	0	0	0	0	0	0	0	0	0	0	0	0	0	0	0	0	0	0	0	0	0	0	0	0	0	0	0	0
k__Bacteria|p__Bacteroidetes|c__Bacteroidia|o__Bacteroidales|f__Porphyromo0daceae|g__Parabacteroides|s__Parabacteroides_unclassified	0	0	1.83936	1.1675	0	0	2.03199	0	0.31061	0	0.31446	0	0	0.84105	0	0	0	0.08228	0	1.27343	0.07964	0	0.21614	0	0	0	0	0.0712	0	0	0.61472	0	0	0	0	0	0	0.12883	0	3.71986	0.05665	0	1.04906	0	0.07413	0	0.25668	0.45339	0
k__Bacteria|p__Bacteroidetes|c__Bacteroidia|o__Bacteroidales|f__Porphyromo0daceae|g__Porphyromo0s	0	0	0	0	0	0	0	0.02562	0.00524	0	0.03759	0	0	0.00138	0	0	0	0.00246	0	0.01684	0	0	0	0	0.03712	0	0	0	0	0	0	0	0	0	0	0	0	0	0	0	0	0	0	0	0	0	0	0	0
k__Bacteria|p__Bacteroidetes|c__Bacteroidia|o__Bacteroidales|f__Porphyromo0daceae|g__Porphyromo0s|s__Porphyromo0s_asaccharolytica	0	0	0	0	0	0	0	0.02562	0	0	0.03759	0	0	0.00138	0	0	0	0.00246	0	0.01684	0	0	0	0	0.02112	0	0	0	0	0	0	0	0	0	0	0	0	0	0	0	0	0	0	0	0	0	0	0	0
k__Bacteria|p__Bacteroidetes|c__Bacteroidia|o__Bacteroidales|f__Porphyromo0daceae|g__Porphyromo0s|s__Porphyromo0s_asaccharolytica|t__Porphyromo0s_asaccharolytica_unclassified	0	0	0	0	0	0	0	0.02562	0	0	0.03759	0	0	0.00138	0	0	0	0.00246	0	0.01684	0	0	0	0	0.02112	0	0	0	0	0	0	0	0	0	0	0	0	0	0	0	0	0	0	0	0	0	0	0	0
k__Bacteria|p__Bacteroidetes|c__Bacteroidia|o__Bacteroidales|f__Porphyromo0daceae|g__Porphyromo0s|s__Porphyromo0s_bennonis	0	0	0	0	0	0	0	0	0.00524	0	0	0	0	0	0	0	0	0	0	0	0	0	0	0	0	0	0	0	0	0	0	0	0	0	0	0	0	0	0	0	0	0	0	0	0	0	0	0	0
k__Bacteria|p__Bacteroidetes|c__Bacteroidia|o__Bacteroidales|f__Porphyromo0daceae|g__Porphyromo0s|s__Porphyromo0s_bennonis|t__GCF_000375645	0	0	0	0	0	0	0	0	0.00524	0	0	0	0	0	0	0	0	0	0	0	0	0	0	0	0	0	0	0	0	0	0	0	0	0	0	0	0	0	0	0	0	0	0	0	0	0	0	0	0
k__Bacteria|p__Bacteroidetes|c__Bacteroidia|o__Bacteroidales|f__Porphyromo0daceae|g__Porphyromo0s|s__Porphyromo0s_gingivalis	0	0	0	0	0	0	0	0	0	0	0	0	0	0	0	0	0	0	0	0	0	0	0	0	0	0	0	0	0	0	0	0	0	0	0	0	0	0	0	0	0	0	0	0	0	0	0	0	0
k__Bacteria|p__Bacteroidetes|c__Bacteroidia|o__Bacteroidales|f__Porphyromo0daceae|g__Porphyromo0s|s__Porphyromo0s_gingivalis|t__Porphyromo0s_gingivalis_unclassified	0	0	0	0	0	0	0	0	0	0	0	0	0	0	0	0	0	0	0	0	0	0	0	0	0	0	0	0	0	0	0	0	0	0	0	0	0	0	0	0	0	0	0	0	0	0	0	0	0
k__Bacteria|p__Bacteroidetes|c__Bacteroidia|o__Bacteroidales|f__Porphyromo0daceae|g__Porphyromo0s|s__Porphyromo0s_somerae	0	0	0	0	0	0	0	0	0	0	0	0	0	0	0	0	0	0	0	0	0	0	0	0	0.016	0	0	0	0	0	0	0	0	0	0	0	0	0	0	0	0	0	0	0	0	0	0	0	0
k__Bacteria|p__Bacteroidetes|c__Bacteroidia|o__Bacteroidales|f__Porphyromo0daceae|g__Porphyromo0s|s__Porphyromo0s_somerae|t__GCF_000372405	0	0	0	0	0	0	0	0	0	0	0	0	0	0	0	0	0	0	0	0	0	0	0	0	0.016	0	0	0	0	0	0	0	0	0	0	0	0	0	0	0	0	0	0	0	0	0	0	0	0
k__Bacteria|p__Bacteroidetes|c__Bacteroidia|o__Bacteroidales|f__Porphyromo0daceae|g__Porphyromo0s|s__Porphyromo0s_uenonis	0	0	0	0	0	0	0	0	0	0	0	0	0	0	0	0	0	0	0	0	0	0	0	0	0	0	0	0	0	0	0	0	0	0	0	0	0	0	0	0	0	0	0	0	0	0	0	0	0
k__Bacteria|p__Bacteroidetes|c__Bacteroidia|o__Bacteroidales|f__Porphyromo0daceae|g__Porphyromo0s|s__Porphyromo0s_uenonis|t__GCF_000174775	0	0	0	0	0	0	0	0	0	0	0	0	0	0	0	0	0	0	0	0	0	0	0	0	0	0	0	0	0	0	0	0	0	0	0	0	0	0	0	0	0	0	0	0	0	0	0	0	0
k__Bacteria|p__Bacteroidetes|c__Bacteroidia|o__Bacteroidales|f__Prevotellaceae	0.00922	0.00596	5.67497	0.00349	0.00365	26.3576	0.00703	7.66174	0.01172	9.48244	13.0458	5.11648	0	0	3.24738	0	3.76213	0.00783	0.00577	0.00315	69.1493	37.4218	1.63442	5.46928	0.0035	0.3635	1.70459	76.2284	42.0864	4.08484	0.44463	4.92797	2.63336	27.3912	0.47126	0.94166	4.73235	4.61355	63.0873	0.55094	0.39935	70.8346	2.11292	34.4648	0.27097	0.16629	3.66657	0.01705	0.0654
k__Bacteria|p__Bacteroidetes|c__Bacteroidia|o__Bacteroidales|f__Prevotellaceae|g__Paraprevotella	0	0	4.42512	0	0	26.3576	0.00703	1.06723	0	9.48244	1.77552	5.11265	0	0	3.24738	0	3.7534	0	0	0	0.38393	2.37546	0.73772	3.07801	0	0.00822	0.22553	0.17281	0.73361	0.72553	0.00575	0.60342	2.5808	0.68222	0.02295	0.55415	3.81276	4.04112	3.55046	0.01475	0.39056	0.10468	1.76884	1.97442	0.10846	0.00172	3.58616	0.0017	0.00151
k__Bacteria|p__Bacteroidetes|c__Bacteroidia|o__Bacteroidales|f__Prevotellaceae|g__Paraprevotella|s__Paraprevotella_clara	0	0	0	0	0	4.93114	0	0.28833	0	1.79117	0.7696	0	0	0	0	0	0.72343	0	0	0	0.15306	0.47272	0.14838	0	0	0	0.05199	0.03718	0.0029	0.3095	0	0.13161	0.33384	0.11158	0	0.20648	0.50495	0.47894	0.00326	0	0.07286	0.01465	0.43096	0.31293	0	0	0.54996	0	0
k__Bacteria|p__Bacteroidetes|c__Bacteroidia|o__Bacteroidales|f__Prevotellaceae|g__Paraprevotella|s__Paraprevotella_clara|t__GCF_000233955	0	0	0	0	0	4.93114	0	0.28833	0	1.79117	0.7696	0	0	0	0	0	0.72343	0	0	0	0.15306	0.47272	0.14838	0	0	0	0.05199	0.03718	0.0029	0.3095	0	0.13161	0.33384	0.11158	0	0.20648	0.50495	0.47894	0.00326	0	0.07286	0.01465	0.43096	0.31293	0	0	0.54996	0	0
k__Bacteria|p__Bacteroidetes|c__Bacteroidia|o__Bacteroidales|f__Prevotellaceae|g__Paraprevotella|s__Paraprevotella_unclassified	0	0	0.54723	0	0	20.8907	0.00703	0.73179	0	7.45305	0.89189	1.383	0	0	2.18014	0	2.99488	0	0	0	0.21092	1.83187	0.58019	2.34683	0	0.00822	0.16786	0.13414	0.54394	0.37344	0.00575	0.44412	2.22935	0.56794	0.02295	0.30294	3.24885	3.54928	2.235	0.01475	0.31587	0.09003	1.32015	1.63979	0.04979	0.00172	2.97859	0.0017	0.00151
k__Bacteria|p__Bacteroidetes|c__Bacteroidia|o__Bacteroidales|f__Prevotellaceae|g__Paraprevotella|s__Paraprevotella_xylaniphila	0	0	3.87788	0	0	0.53571	0	0.04711	0	0.23822	0.11403	3.72964	0	0	1.06725	0	0.03509	0	0	0	0.01996	0.07087	0.00915	0.73118	0	0	0.00568	0.00149	0.18676	0.04259	0	0.02768	0.0176	0.0027	0	0.04473	0.05896	0.01291	1.3122	0	0.00184	0	0.01772	0.0217	0.05867	0	0.05761	0	0
k__Bacteria|p__Bacteroidetes|c__Bacteroidia|o__Bacteroidales|f__Prevotellaceae|g__Paraprevotella|s__Paraprevotella_xylaniphila|t__GCF_000205165	0	0	3.87788	0	0	0.53571	0	0.04711	0	0.23822	0.11403	3.72964	0	0	1.06725	0	0.03509	0	0	0	0.01996	0.07087	0.00915	0.73118	0	0	0.00568	0.00149	0.18676	0.04259	0	0.02768	0.0176	0.0027	0	0.04473	0.05896	0.01291	1.3122	0	0.00184	0	0.01772	0.0217	0.05867	0	0.05761	0	0
k__Bacteria|p__Bacteroidetes|c__Bacteroidia|o__Bacteroidales|f__Prevotellaceae|g__Prevotella	0.00922	0.00596	1.24985	0.00349	0.00365	0	0	6.59451	0.01172	0	11.2703	0.00383	0	0	0	0	0.00873	0.00783	0.00577	0.00315	68.7654	35.0463	0.89671	2.39127	0.0035	0.35528	1.47906	76.0555	41.3528	3.35931	0.43887	4.32455	0.05256	26.709	0.44831	0.38752	0.91959	0.57243	59.5368	0.53619	0.00878	70.7299	0.34409	32.4904	0.16251	0.16457	0.08041	0.01534	0.06389
k__Bacteria|p__Bacteroidetes|c__Bacteroidia|o__Bacteroidales|f__Prevotellaceae|g__Prevotella|s__Prevotella_bivia	0	0	0	0	0	0	0	0	0	0	0	0	0	0	0	0	0	0	0	0	0	0	0	0	0	0	0	0	0	0	0	0	0	0	0	0	0	0	0	0	0	0	0	0	0	0	0	0	0
k__Bacteria|p__Bacteroidetes|c__Bacteroidia|o__Bacteroidales|f__Prevotellaceae|g__Prevotella|s__Prevotella_bivia|t__Prevotella_bivia_unclassified	0	0	0	0	0	0	0	0	0	0	0	0	0	0	0	0	0	0	0	0	0	0	0	0	0	0	0	0	0	0	0	0	0	0	0	0	0	0	0	0	0	0	0	0	0	0	0	0	0
k__Bacteria|p__Bacteroidetes|c__Bacteroidia|o__Bacteroidales|f__Prevotellaceae|g__Prevotella|s__Prevotella_buccae	0	0	0	0	0	0	0	0	0	0	0	0	0	0	0	0	0	0	0	0	0	0	0	0	0	0	0	0	0	0	0	0	0	0	0	0	0	0	0	0	0	0	0	0	0	0	0	0	0
k__Bacteria|p__Bacteroidetes|c__Bacteroidia|o__Bacteroidales|f__Prevotellaceae|g__Prevotella|s__Prevotella_buccae|t__Prevotella_buccae_unclassified	0	0	0	0	0	0	0	0	0	0	0	0	0	0	0	0	0	0	0	0	0	0	0	0	0	0	0	0	0	0	0	0	0	0	0	0	0	0	0	0	0	0	0	0	0	0	0	0	0
k__Bacteria|p__Bacteroidetes|c__Bacteroidia|o__Bacteroidales|f__Prevotellaceae|g__Prevotella|s__Prevotella_buccalis	0	0	0	0	0	0	0	0	0.00788	0	0	0	0	0	0	0	0	0	0	0	0	0	0	0	0	0	0	0	0	0	0	0	0	0	0	0	0	0	0	0	0	0	0	0	0	0	0	0	0
k__Bacteria|p__Bacteroidetes|c__Bacteroidia|o__Bacteroidales|f__Prevotellaceae|g__Prevotella|s__Prevotella_buccalis|t__GCF_000177075	0	0	0	0	0	0	0	0	0.00788	0	0	0	0	0	0	0	0	0	0	0	0	0	0	0	0	0	0	0	0	0	0	0	0	0	0	0	0	0	0	0	0	0	0	0	0	0	0	0	0
k__Bacteria|p__Bacteroidetes|c__Bacteroidia|o__Bacteroidales|f__Prevotellaceae|g__Prevotella|s__Prevotella_copri	0.009	0.00596	1.24985	0.00349	0.00365	0	0	6.59451	0.00384	0	11.2703	0.00383	0	0	0	0	0.00873	0.00783	0.00577	0.00315	68.7537	35.0463	0.89671	2.38595	0.0035	0.35353	1.47418	70.5304	41.3484	1.90763	0.434	4.32041	0.05256	26.7074	0.44831	0.38681	0.91312	0.57243	59.5368	0.51069	0.00878	67.8576	0.34409	32.4794	0.16251	0.16457	0.08041	0.01534	0.06389
k__Bacteria|p__Bacteroidetes|c__Bacteroidia|o__Bacteroidales|f__Prevotellaceae|g__Prevotella|s__Prevotella_copri|t__GCF_000157935	0.009	0.00596	1.24985	0.00349	0.00365	0	0	6.59451	0.00384	0	11.2703	0.00383	0	0	0	0	0.00873	0.00783	0.00577	0.00315	68.7537	35.0463	0.89671	2.38595	0.0035	0.35353	1.47418	70.5304	41.3484	1.90763	0.434	4.32041	0.05256	26.7074	0.44831	0.38681	0.91312	0.57243	59.5368	0.51069	0.00878	67.8576	0.34409	32.4794	0.16251	0.16457	0.08041	0.01534	0.06389
k__Bacteria|p__Bacteroidetes|c__Bacteroidia|o__Bacteroidales|f__Prevotellaceae|g__Prevotella|s__Prevotella_denticola	0	0	0	0	0	0	0	0	0	0	0	0	0	0	0	0	0	0	0	0	0	0	0	0	0	0	0	0	0	0	0	0	0	0	0	0	0	0	0	0	0	0	0	0	0	0	0	0	0
k__Bacteria|p__Bacteroidetes|c__Bacteroidia|o__Bacteroidales|f__Prevotellaceae|g__Prevotella|s__Prevotella_denticola|t__Prevotella_denticola_unclassified	0	0	0	0	0	0	0	0	0	0	0	0	0	0	0	0	0	0	0	0	0	0	0	0	0	0	0	0	0	0	0	0	0	0	0	0	0	0	0	0	0	0	0	0	0	0	0	0	0
k__Bacteria|p__Bacteroidetes|c__Bacteroidia|o__Bacteroidales|f__Prevotellaceae|g__Prevotella|s__Prevotella_disiens	0.00022	0	0	0	0	0	0	0	0	0	0	0	0	0	0	0	0	0	0	0	0	0	0	0	0	0	0	0	0	0	0	0	0	0	0	0	0	0	0	0	0	0	0	0	0	0	0	0	0
k__Bacteria|p__Bacteroidetes|c__Bacteroidia|o__Bacteroidales|f__Prevotellaceae|g__Prevotella|s__Prevotella_disiens|t__Prevotella_disiens_unclassified	0.00022	0	0	0	0	0	0	0	0	0	0	0	0	0	0	0	0	0	0	0	0	0	0	0	0	0	0	0	0	0	0	0	0	0	0	0	0	0	0	0	0	0	0	0	0	0	0	0	0
k__Bacteria|p__Bacteroidetes|c__Bacteroidia|o__Bacteroidales|f__Prevotellaceae|g__Prevotella|s__Prevotella_stercorea	0	0	0	0	0	0	0	0	0	0	0	0	0	0	0	0	0	0	0	0	0.01164	0	0	0.00532	0	0.00175	0.00488	5.52517	0.00442	1.45168	0.00487	0.00414	0	0.00157	0	0.00071	0.00647	0	0	0.02551	0	2.87228	0	0.01098	0	0	0	0	0
k__Bacteria|p__Bacteroidetes|c__Bacteroidia|o__Bacteroidales|f__Prevotellaceae|g__Prevotella|s__Prevotella_stercorea|t__GCF_000235885	0	0	0	0	0	0	0	0	0	0	0	0	0	0	0	0	0	0	0	0	0.01164	0	0	0.00532	0	0.00175	0.00488	5.52517	0.00442	1.45168	0.00487	0.00414	0	0.00157	0	0.00071	0.00647	0	0	0.02551	0	2.87228	0	0.01098	0	0	0	0	0
k__Bacteria|p__Bacteroidetes|c__Bacteroidia|o__Bacteroidales|f__Prevotellaceae|g__Prevotella|s__Prevotella_timonensis	0	0	0	0	0	0	0	0	0	0	0	0	0	0	0	0	0	0	0	0	0	0	0	0	0	0	0	0	0	0	0	0	0	0	0	0	0	0	0	0	0	0	0	0	0	0	0	0	0
k__Bacteria|p__Bacteroidetes|c__Bacteroidia|o__Bacteroidales|f__Prevotellaceae|g__Prevotella|s__Prevotella_timonensis|t__GCF_000177055	0	0	0	0	0	0	0	0	0	0	0	0	0	0	0	0	0	0	0	0	0	0	0	0	0	0	0	0	0	0	0	0	0	0	0	0	0	0	0	0	0	0	0	0	0	0	0	0	0
k__Bacteria|p__Bacteroidetes|c__Bacteroidia|o__Bacteroidales|f__Rikenellaceae	11.2779	3.27787	11.9699	21.7857	21.0257	12.7607	7.42335	3.2073	20.1032	12.9196	16.5235	8.65356	19.5975	4.47061	12.2795	13.5017	18.1622	45.5097	12.7653	9.08804	0.4325	8.58189	31.6467	20.6299	4.9012	11.3637	8.45636	4.9159	4.05836	11.367	7.89661	33.4436	27.9459	21.8196	4.45885	8.54707	10.999	16.9501	7.50709	14.7183	12.006	0.49744	12.6447	2.80106	34.1328	19.4055	2.91119	14.0969	0.28673
k__Bacteria|p__Bacteroidetes|c__Bacteroidia|o__Bacteroidales|f__Rikenellaceae|g__Alistipes	11.2779	3.27787	11.9699	21.7857	21.0257	12.7607	7.42335	3.2073	20.1032	12.9196	16.5235	8.65356	19.5975	4.47061	12.2795	13.5017	18.1622	45.5097	12.7653	9.08804	0.4325	8.58189	31.6467	20.6299	4.9012	11.3637	8.45636	4.9159	4.05836	11.367	7.89661	33.4436	27.9459	21.8196	4.45885	8.54707	10.999	16.9501	7.50709	14.7183	12.006	0.49744	12.6447	2.80106	34.1328	19.4055	2.91119	14.0969	0.28673
k__Bacteria|p__Bacteroidetes|c__Bacteroidia|o__Bacteroidales|f__Rikenellaceae|g__Alistipes|s__Alistipes_finegoldii	0.2623	0	2.33257	3.10401	0.0326	0.35136	2.7384	0.23012	0	0	0.17207	0.01621	0.19081	0.53114	0.08281	0.11682	2.76578	0.64688	0.76379	1.97453	0.02382	0.03836	0.54453	0.40653	0.24148	0.01923	0.04951	0.00318	0.01587	0.45566	0.08094	1.74793	0.01966	0.01138	0.02804	0.08729	0.87712	0.04507	0.11462	0.74633	0.25635	0.0059	0.1964	0.4604	1.24387	0.40811	0.15529	0.54288	0.00764
k__Bacteria|p__Bacteroidetes|c__Bacteroidia|o__Bacteroidales|f__Rikenellaceae|g__Alistipes|s__Alistipes_finegoldii|t__GCF_000265365	0.2623	0	2.33257	3.10401	0.0326	0.35136	2.7384	0.23012	0	0	0.17207	0.01621	0.19081	0.53114	0.08281	0.11682	2.76578	0.64688	0.76379	1.97453	0.02382	0.03836	0.54453	0.40653	0.24148	0.01923	0.04951	0.00318	0.01587	0.45566	0.08094	1.74793	0.01966	0.01138	0.02804	0.08729	0.87712	0.04507	0.11462	0.74633	0.25635	0.0059	0.1964	0.4604	1.24387	0.40811	0.15529	0.54288	0.00764
k__Bacteria|p__Bacteroidetes|c__Bacteroidia|o__Bacteroidales|f__Rikenellaceae|g__Alistipes|s__Alistipes_indistinctus	0.0763	0.0124	0.00391	0.07891	0.49054	0	0	0	0.42385	0	1.01852	0.63841	0	0	0	0.19226	0	0.07273	0	0	0	0.2132	0.82943	0.00363	0.02294	0.00071	0.09406	0.08386	0.95873	0.01881	0.54617	1.36285	0.20682	1.15452	3.82961	0.09409	0.00329	0.1327	0.04673	0.00135	0.12579	0	0.02867	0.00758	0	0.07145	0.04432	0	0
k__Bacteria|p__Bacteroidetes|c__Bacteroidia|o__Bacteroidales|f__Rikenellaceae|g__Alistipes|s__Alistipes_indistinctus|t__GCF_000231275	0.0763	0.0124	0.00391	0.07891	0.49054	0	0	0	0.42385	0	1.01852	0.63841	0	0	0	0.19226	0	0.07273	0	0	0	0.2132	0.82943	0.00363	0.02294	0.00071	0.09406	0.08386	0.95873	0.01881	0.54617	1.36285	0.20682	1.15452	3.82961	0.09409	0.00329	0.1327	0.04673	0.00135	0.12579	0	0.02867	0.00758	0	0.07145	0.04432	0	0
k__Bacteria|p__Bacteroidetes|c__Bacteroidia|o__Bacteroidales|f__Rikenellaceae|g__Alistipes|s__Alistipes_onderdonkii	4.34541	0.00338	3.86326	7.73282	15.6501	10.1611	2.49333	1.62727	4.86846	0.01338	0.63218	1.56822	15.791	2.70408	1.18353	5.15356	14.7728	34.424	3.33614	3.68179	0.07467	0.14112	2.37875	3.95041	4.59618	1.94928	0.52545	0.30296	0.3376	0.08889	0.04998	14.2039	1.04493	0.46118	0.0392	0.689	0.34507	0.42213	0.28662	5.17985	0.09292	0.01024	2.01258	0.35547	2.80646	0.88559	2.36606	9.55003	0.13573
k__Bacteria|p__Bacteroidetes|c__Bacteroidia|o__Bacteroidales|f__Rikenellaceae|g__Alistipes|s__Alistipes_onderdonkii|t__GCF_000374505	4.34541	0.00338	3.86326	7.73282	15.6501	10.1611	2.49333	1.62727	4.86846	0.01338	0.63218	1.56822	15.791	2.70408	1.18353	5.15356	14.7728	34.424	3.33614	3.68179	0.07467	0.14112	2.37875	3.95041	4.59618	1.94928	0.52545	0.30296	0.3376	0.08889	0.04998	14.2039	1.04493	0.46118	0.0392	0.689	0.34507	0.42213	0.28662	5.17985	0.09292	0.01024	2.01258	0.35547	2.80646	0.88559	2.36606	9.55003	0.13573
k__Bacteria|p__Bacteroidetes|c__Bacteroidia|o__Bacteroidales|f__Rikenellaceae|g__Alistipes|s__Alistipes_putredinis	3.68149	0.00345	3.15194	10.7094	3.78522	1.94295	2.19162	0.11972	12.9368	12.5118	2.71739	3.23826	0.0089	0.04426	9.20775	6.16314	0.03724	9.03616	8.65476	1.88523	0.17076	6.76098	15.2138	4.37304	0.01942	7.59967	2.44281	4.13618	0.18933	0.35791	2.46373	15.2416	21.9387	16.6055	0.45162	3.20586	0.3294	7.74049	5.73317	6.03639	9.89485	0.36578	8.58838	0.23365	15.8432	15.6984	0.09105	0.094	0.10819
k__Bacteria|p__Bacteroidetes|c__Bacteroidia|o__Bacteroidales|f__Rikenellaceae|g__Alistipes|s__Alistipes_putredinis|t__GCF_000154465	3.68149	0.00345	3.15194	10.7094	3.78522	1.94295	2.19162	0.11972	12.9368	12.5118	2.71739	3.23826	0.0089	0.04426	9.20775	6.16314	0.03724	9.03616	8.65476	1.88523	0.17076	6.76098	15.2138	4.37304	0.01942	7.59967	2.44281	4.13618	0.18933	0.35791	2.46373	15.2416	21.9387	16.6055	0.45162	3.20586	0.3294	7.74049	5.73317	6.03639	9.89485	0.36578	8.58838	0.23365	15.8432	15.6984	0.09105	0.094	0.10819
k__Bacteria|p__Bacteroidetes|c__Bacteroidia|o__Bacteroidales|f__Rikenellaceae|g__Alistipes|s__Alistipes_senegalensis	0.14316	0.0111	0.15023	0	0.13264	0	0	0.02369	0.04145	0	0.02511	0.01736	0.10936	0	0.0418	0.0776	0.00175	0.01718	0	0.02582	0.00084	0.19362	0.24004	0.75041	0.01203	0.02182	0.06887	0.00362	0.00198	0.02021	0.17145	0.03958	0.05824	0.02631	0	0.425	0.88983	0.01741	0.02958	0.78046	0.27429	0.05628	0.06427	0.17748	0.04803	0.32253	0.17346	0.00322	0.00077
k__Bacteria|p__Bacteroidetes|c__Bacteroidia|o__Bacteroidales|f__Rikenellaceae|g__Alistipes|s__Alistipes_senegalensis|t__GCF_000312145	0.14316	0.0111	0.15023	0	0.13264	0	0	0.02369	0.04145	0	0.02511	0.01736	0.10936	0	0.0418	0.0776	0.00175	0.01718	0	0.02582	0.00084	0.19362	0.24004	0.75041	0.01203	0.02182	0.06887	0.00362	0.00198	0.02021	0.17145	0.03958	0.05824	0.02631	0	0.425	0.88983	0.01741	0.02958	0.78046	0.27429	0.05628	0.06427	0.17748	0.04803	0.32253	0.17346	0.00322	0.00077
k__Bacteria|p__Bacteroidetes|c__Bacteroidia|o__Bacteroidales|f__Rikenellaceae|g__Alistipes|s__Alistipes_shahii	2.76923	1.10913	2.46794	0	0.93465	0.16396	0	0.99256	1.08569	0	2.45918	1.30732	2.85657	0	1.64189	1.25979	0.58461	0.88353	0.01064	0.94681	0.16241	1.23461	12.4402	0.07736	0.00915	0.86735	0.86685	0.38611	0.02224	10.0801	3.50609	0.46674	4.13161	1.81916	0.11038	4.04583	4.05264	8.59233	1.13704	0.06984	0.33353	0.05925	1.75443	1.56649	10.3405	2.01942	0.08101	0.08858	0.0344
k__Bacteria|p__Bacteroidetes|c__Bacteroidia|o__Bacteroidales|f__Rikenellaceae|g__Alistipes|s__Alistipes_shahii|t__GCF_000210575	2.76923	1.10913	2.46794	0	0.93465	0.16396	0	0.99256	1.08569	0	2.45918	1.30732	2.85657	0	1.64189	1.25979	0.58461	0.88353	0.01064	0.94681	0.16241	1.23461	12.4402	0.07736	0.00915	0.86735	0.86685	0.38611	0.02224	10.0801	3.50609	0.46674	4.13161	1.81916	0.11038	4.04583	4.05264	8.59233	1.13704	0.06984	0.33353	0.05925	1.75443	1.56649	10.3405	2.01942	0.08101	0.08858	0.0344
k__Bacteria|p__Bacteroidetes|c__Bacteroidia|o__Bacteroidales|f__Rikenellaceae|g__Alistipes|s__Alistipes_sp_AP11	0	0	0	0.16063	0	0.1413	0	0.21395	0.74689	0.39446	0.28436	0.1308	0.39939	0	0.12171	0	0	0.42925	0	0	0	0	0	3.66273	0	0.90561	4.40881	0	0.33636	0	1.00302	0.38102	0.54595	1.74155	0	0	0	0	0.15933	1.90408	1.0283	0	0	0	3.8507	0	0	0.89326	0
k__Bacteria|p__Bacteroidetes|c__Bacteroidia|o__Bacteroidales|f__Rikenellaceae|g__Alistipes|s__Alistipes_sp_AP11|t__GCF_000321205	0	0	0	0.16063	0	0.1413	0	0.21395	0.74689	0.39446	0.28436	0.1308	0.39939	0	0.12171	0	0	0.42925	0	0	0	0	0	3.66273	0	0.90561	4.40881	0	0.33636	0	1.00302	0.38102	0.54595	1.74155	0	0	0	0	0.15933	1.90408	1.0283	0	0	0	3.8507	0	0	0.89326	0
k__Bacteria|p__Bacteroidetes|c__Bacteroidia|o__Bacteroidales|f__Rikenellaceae|g__Alistipes|s__Alistipes_sp_HGB5	0	0	0	0	0	0	0	0	0	0	9.21466	1.73698	0	0	0	0.53858	0	0	0	0	0	0	0	0	0	0	0	0	0	0	0	0	0	0	0	0	0	0	0	0	0	0	0	0	0	0	0	0	0
k__Bacteria|p__Bacteroidetes|c__Bacteroidia|o__Bacteroidales|f__Rikenellaceae|g__Alistipes|s__Alistipes_sp_HGB5|t__GCF_000183485	0	0	0	0	0	0	0	0	0	0	9.21466	1.73698	0	0	0	0.53858	0	0	0	0	0	0	0	0	0	0	0	0	0	0	0	0	0	0	0	0	0	0	0	0	0	0	0	0	0	0	0	0	0
k__Bacteria|p__Bacteroidetes|c__Bacteroidia|o__Bacteroidales|f__Rikenellaceae|g__Alistipes|s__Alistipes_unclassified	0	2.13842	0	0	0	0	0	0	0	0	0	0	0.24149	1.19112	0	0	0	0	0	0.57386	0	0	0	7.40574	0	0	0	0	2.19626	0.34539	0.07524	0	0	0	0	0	4.50169	0	0	0	0	0	0	0	0	0	0	2.9249	0
k__Bacteria|p__Candidatus_Saccharibacteria	0	0	0	0	0	0	0	0	0	0	0	0	0	0	0	0	0	0	0	0	0	0	0	0	0	0	0	0	0	0	0	0	0	0	0	0	0	0	0	0	0	0	0	0	0	0	0	0	0
k__Bacteria|p__Candidatus_Saccharibacteria|c__Candidatus_Saccharibacteria_no0me	0	0	0	0	0	0	0	0	0	0	0	0	0	0	0	0	0	0	0	0	0	0	0	0	0	0	0	0	0	0	0	0	0	0	0	0	0	0	0	0	0	0	0	0	0	0	0	0	0
k__Bacteria|p__Candidatus_Saccharibacteria|c__Candidatus_Saccharibacteria_no0me|o__Candidatus_Saccharibacteria_no0me	0	0	0	0	0	0	0	0	0	0	0	0	0	0	0	0	0	0	0	0	0	0	0	0	0	0	0	0	0	0	0	0	0	0	0	0	0	0	0	0	0	0	0	0	0	0	0	0	0
k__Bacteria|p__Candidatus_Saccharibacteria|c__Candidatus_Saccharibacteria_no0me|o__Candidatus_Saccharibacteria_no0me|f__Candidatus_Saccharibacteria_no0me	0	0	0	0	0	0	0	0	0	0	0	0	0	0	0	0	0	0	0	0	0	0	0	0	0	0	0	0	0	0	0	0	0	0	0	0	0	0	0	0	0	0	0	0	0	0	0	0	0
k__Bacteria|p__Candidatus_Saccharibacteria|c__Candidatus_Saccharibacteria_no0me|o__Candidatus_Saccharibacteria_no0me|f__Candidatus_Saccharibacteria_no0me|g__Candidatus_Saccharibacteria_no0me_unclassified	0	0	0	0	0	0	0	0	0	0	0	0	0	0	0	0	0	0	0	0	0	0	0	0	0	0	0	0	0	0	0	0	0	0	0	0	0	0	0	0	0	0	0	0	0	0	0	0	0
k__Bacteria|p__Firmicutes	57.1798	47.3832	28.5087	12.1258	32.0182	18.1374	6.29654	39.6202	20.53	24.7493	30.7483	31.2237	21.9468	6.98045	14.2384	37.7802	13.59	22.1246	23.9527	30.2317	25.1912	17.4973	25.0509	21.947	52.2173	66.4755	72.4336	9.10796	30.8514	12.1721	58.827	15.6356	38.8268	30.3113	35.9335	48.7866	61.3401	33.1086	23.7177	43.4031	50.5835	25.3737	41.5882	56.8564	46.3379	36.7731	7.17591	25.7803	71.1015
k__Bacteria|p__Firmicutes|c__Bacilli	0.05688	2.90259	2.46127	0.04021	0.04678	0.06291	0.00948	1.01274	0.39659	0.01128	0.03378	0.01327	0.08884	0.03456	0.0799	0	0.00199	0.08363	0.16378	0.12425	0.25283	0.55074	0	0	0.02228	0.01501	0.03095	0	0	0.08985	0	0.08596	0.20343	0.15126	0.68107	0	0.23909	0	0	0.00582	0	0	0	0.06634	0.01105	0.01536	0.07505	0	0.07981
k__Bacteria|p__Firmicutes|c__Bacilli|o__Bacillales	0	0	0	0	0	0	0	0	0	0	0	0	0	0	0	0	0	0	0	0	0	0	0	0	0	0	0	0	0	0.08825	0	0	0	0	0	0	0	0	0	0	0	0	0	0	0	0	0	0	0
k__Bacteria|p__Firmicutes|c__Bacilli|o__Bacillales|f__Listeriaceae	0	0	0	0	0	0	0	0	0	0	0	0	0	0	0	0	0	0	0	0	0	0	0	0	0	0	0	0	0	0.08825	0	0	0	0	0	0	0	0	0	0	0	0	0	0	0	0	0	0	0
k__Bacteria|p__Firmicutes|c__Bacilli|o__Bacillales|f__Listeriaceae|g__Listeria	0	0	0	0	0	0	0	0	0	0	0	0	0	0	0	0	0	0	0	0	0	0	0	0	0	0	0	0	0	0.08825	0	0	0	0	0	0	0	0	0	0	0	0	0	0	0	0	0	0	0
k__Bacteria|p__Firmicutes|c__Bacilli|o__Bacillales|f__Listeriaceae|g__Listeria|s__Listeria_monocytogenes	0	0	0	0	0	0	0	0	0	0	0	0	0	0	0	0	0	0	0	0	0	0	0	0	0	0	0	0	0	0.08825	0	0	0	0	0	0	0	0	0	0	0	0	0	0	0	0	0	0	0
k__Bacteria|p__Firmicutes|c__Bacilli|o__Bacillales|f__Listeriaceae|g__Listeria|s__Listeria_monocytogenes|t__Listeria_monocytogenes_unclassified	0	0	0	0	0	0	0	0	0	0	0	0	0	0	0	0	0	0	0	0	0	0	0	0	0	0	0	0	0	0.08825	0	0	0	0	0	0	0	0	0	0	0	0	0	0	0	0	0	0	0
k__Bacteria|p__Firmicutes|c__Bacilli|o__Bacillales|f__Listeriaceae|g__Listeria|s__Listeria_unclassified	0	0	0	0	0	0	0	0	0	0	0	0	0	0	0	0	0	0	0	0	0	0	0	0	0	0	0	0	0	0	0	0	0	0	0	0	0	0	0	0	0	0	0	0	0	0	0	0	0
k__Bacteria|p__Firmicutes|c__Bacilli|o__Lactobacillales	0.05688	2.90259	2.46127	0.04021	0.04678	0.06291	0.00948	1.01274	0.39659	0.01128	0.03378	0.01327	0.08884	0.03456	0.0799	0	0.00199	0.08363	0.16378	0.12425	0.25283	0.55074	0	0	0.02228	0.01501	0.03095	0	0	0.0016	0	0.08596	0.20343	0.15126	0.68107	0	0.23909	0	0	0.00582	0	0	0	0.06634	0.01105	0.01536	0.07505	0	0.07981
k__Bacteria|p__Firmicutes|c__Bacilli|o__Lactobacillales|f__Carnobacteriaceae	0	0.02386	0	0	0	0	0	0	0.01777	0	0.00293	0	0	0	0	0	0	0	0.00112	0	0.01617	0	0	0	0	0	0	0	0	0	0	0	0	0	0	0	0	0	0	0	0	0	0	0	0	0	0	0	0
k__Bacteria|p__Firmicutes|c__Bacilli|o__Lactobacillales|f__Carnobacteriaceae|g__Granulicatella	0	0.02386	0	0	0	0	0	0	0.01777	0	0.00293	0	0	0	0	0	0	0	0.00112	0	0.01617	0	0	0	0	0	0	0	0	0	0	0	0	0	0	0	0	0	0	0	0	0	0	0	0	0	0	0	0
k__Bacteria|p__Firmicutes|c__Bacilli|o__Lactobacillales|f__Carnobacteriaceae|g__Granulicatella|s__Granulicatella_adiacens	0	0	0	0	0	0	0	0	0.0027	0	0	0	0	0	0	0	0	0	0	0	0	0	0	0	0	0	0	0	0	0	0	0	0	0	0	0	0	0	0	0	0	0	0	0	0	0	0	0	0
k__Bacteria|p__Firmicutes|c__Bacilli|o__Lactobacillales|f__Carnobacteriaceae|g__Granulicatella|s__Granulicatella_adiacens|t__GCF_000160675	0	0	0	0	0	0	0	0	0.0027	0	0	0	0	0	0	0	0	0	0	0	0	0	0	0	0	0	0	0	0	0	0	0	0	0	0	0	0	0	0	0	0	0	0	0	0	0	0	0	0
k__Bacteria|p__Firmicutes|c__Bacilli|o__Lactobacillales|f__Carnobacteriaceae|g__Granulicatella|s__Granulicatella_unclassified	0	0.02386	0	0	0	0	0	0	0.01507	0	0.00293	0	0	0	0	0	0	0	0.00112	0	0.01617	0	0	0	0	0	0	0	0	0	0	0	0	0	0	0	0	0	0	0	0	0	0	0	0	0	0	0	0
k__Bacteria|p__Firmicutes|c__Bacilli|o__Lactobacillales|f__Enterococcaceae	0	0	0	0	0.00679	0	0	0	0	0	0	0	0	0	0.00264	0	0	0	0	0	0.08584	0	0	0	0	0	0	0	0	0	0	0	0	0	0	0	0	0	0	0	0	0	0	0	0	0	0	0	0
k__Bacteria|p__Firmicutes|c__Bacilli|o__Lactobacillales|f__Enterococcaceae|g__Enterococcus	0	0	0	0	0.00679	0	0	0	0	0	0	0	0	0	0.00264	0	0	0	0	0	0.08584	0	0	0	0	0	0	0	0	0	0	0	0	0	0	0	0	0	0	0	0	0	0	0	0	0	0	0	0
k__Bacteria|p__Firmicutes|c__Bacilli|o__Lactobacillales|f__Enterococcaceae|g__Enterococcus|s__Enterococcus_faecalis	0	0	0	0	0.00679	0	0	0	0	0	0	0	0	0	0.00264	0	0	0	0	0	0	0	0	0	0	0	0	0	0	0	0	0	0	0	0	0	0	0	0	0	0	0	0	0	0	0	0	0	0
k__Bacteria|p__Firmicutes|c__Bacilli|o__Lactobacillales|f__Enterococcaceae|g__Enterococcus|s__Enterococcus_faecalis|t__Enterococcus_faecalis_unclassified	0	0	0	0	0.00679	0	0	0	0	0	0	0	0	0	0.00264	0	0	0	0	0	0	0	0	0	0	0	0	0	0	0	0	0	0	0	0	0	0	0	0	0	0	0	0	0	0	0	0	0	0
k__Bacteria|p__Firmicutes|c__Bacilli|o__Lactobacillales|f__Enterococcaceae|g__Enterococcus|s__Enterococcus_faecium	0	0	0	0	0	0	0	0	0	0	0	0	0	0	0	0	0	0	0	0	0.08584	0	0	0	0	0	0	0	0	0	0	0	0	0	0	0	0	0	0	0	0	0	0	0	0	0	0	0	0
k__Bacteria|p__Firmicutes|c__Bacilli|o__Lactobacillales|f__Enterococcaceae|g__Enterococcus|s__Enterococcus_faecium|t__Enterococcus_faecium_unclassified	0	0	0	0	0	0	0	0	0	0	0	0	0	0	0	0	0	0	0	0	0.08584	0	0	0	0	0	0	0	0	0	0	0	0	0	0	0	0	0	0	0	0	0	0	0	0	0	0	0	0
k__Bacteria|p__Firmicutes|c__Bacilli|o__Lactobacillales|f__Lactobacillaceae	0	0.31107	0	0	0	0	0	0.04088	0	0.00535	0	0	0	0	0	0	0	0.00097	0	0	0	0.00802	0	0	0	0	0	0	0	0	0	0	0	0	0	0	0	0	0	0	0	0	0	0	0	0	0.00682	0	0.00159
k__Bacteria|p__Firmicutes|c__Bacilli|o__Lactobacillales|f__Lactobacillaceae|g__Lactobacillus	0	0.31107	0	0	0	0	0	0.04088	0	0.00535	0	0	0	0	0	0	0	0.00097	0	0	0	0.00802	0	0	0	0	0	0	0	0	0	0	0	0	0	0	0	0	0	0	0	0	0	0	0	0	0.00682	0	0.00159
k__Bacteria|p__Firmicutes|c__Bacilli|o__Lactobacillales|f__Lactobacillaceae|g__Lactobacillus|s__Lactobacillus_amylovorus	0	0	0	0	0	0	0	0.0389	0	0	0	0	0	0	0	0	0	0	0	0	0	0	0	0	0	0	0	0	0	0	0	0	0	0	0	0	0	0	0	0	0	0	0	0	0	0	0	0	0
k__Bacteria|p__Firmicutes|c__Bacilli|o__Lactobacillales|f__Lactobacillaceae|g__Lactobacillus|s__Lactobacillus_amylovorus|t__Lactobacillus_amylovorus_unclassified	0	0	0	0	0	0	0	0.0389	0	0	0	0	0	0	0	0	0	0	0	0	0	0	0	0	0	0	0	0	0	0	0	0	0	0	0	0	0	0	0	0	0	0	0	0	0	0	0	0	0
k__Bacteria|p__Firmicutes|c__Bacilli|o__Lactobacillales|f__Lactobacillaceae|g__Lactobacillus|s__Lactobacillus_casei_paracasei	0	0.03966	0	0	0	0	0	0	0	0	0	0	0	0	0	0	0	0	0	0	0	0	0	0	0	0	0	0	0	0	0	0	0	0	0	0	0	0	0	0	0	0	0	0	0	0	0	0	0
k__Bacteria|p__Firmicutes|c__Bacilli|o__Lactobacillales|f__Lactobacillaceae|g__Lactobacillus|s__Lactobacillus_casei_paracasei|t__Lactobacillus_casei_paracasei_unclassified	0	0.03966	0	0	0	0	0	0	0	0	0	0	0	0	0	0	0	0	0	0	0	0	0	0	0	0	0	0	0	0	0	0	0	0	0	0	0	0	0	0	0	0	0	0	0	0	0	0	0
k__Bacteria|p__Firmicutes|c__Bacilli|o__Lactobacillales|f__Lactobacillaceae|g__Lactobacillus|s__Lactobacillus_delbrueckii	0	0.11763	0	0	0	0	0	0	0	0	0	0	0	0	0	0	0	0	0	0	0	0.00802	0	0	0	0	0	0	0	0	0	0	0	0	0	0	0	0	0	0	0	0	0	0	0	0	0.00682	0	0.00159
k__Bacteria|p__Firmicutes|c__Bacilli|o__Lactobacillales|f__Lactobacillaceae|g__Lactobacillus|s__Lactobacillus_delbrueckii|t__Lactobacillus_delbrueckii_unclassified	0	0.11763	0	0	0	0	0	0	0	0	0	0	0	0	0	0	0	0	0	0	0	0.00802	0	0	0	0	0	0	0	0	0	0	0	0	0	0	0	0	0	0	0	0	0	0	0	0	0.00682	0	0.00159
k__Bacteria|p__Firmicutes|c__Bacilli|o__Lactobacillales|f__Lactobacillaceae|g__Lactobacillus|s__Lactobacillus_fermentum	0	0	0	0	0	0	0	0	0	0.00535	0	0	0	0	0	0	0	0	0	0	0	0	0	0	0	0	0	0	0	0	0	0	0	0	0	0	0	0	0	0	0	0	0	0	0	0	0	0	0
k__Bacteria|p__Firmicutes|c__Bacilli|o__Lactobacillales|f__Lactobacillaceae|g__Lactobacillus|s__Lactobacillus_fermentum|t__Lactobacillus_fermentum_unclassified	0	0	0	0	0	0	0	0	0	0.00535	0	0	0	0	0	0	0	0	0	0	0	0	0	0	0	0	0	0	0	0	0	0	0	0	0	0	0	0	0	0	0	0	0	0	0	0	0	0	0
k__Bacteria|p__Firmicutes|c__Bacilli|o__Lactobacillales|f__Lactobacillaceae|g__Lactobacillus|s__Lactobacillus_gasseri	0	0	0	0	0	0	0	0.00115	0	0	0	0	0	0	0	0	0	0	0	0	0	0	0	0	0	0	0	0	0	0	0	0	0	0	0	0	0	0	0	0	0	0	0	0	0	0	0	0	0
k__Bacteria|p__Firmicutes|c__Bacilli|o__Lactobacillales|f__Lactobacillaceae|g__Lactobacillus|s__Lactobacillus_gasseri|t__Lactobacillus_gasseri_unclassified	0	0	0	0	0	0	0	0.00115	0	0	0	0	0	0	0	0	0	0	0	0	0	0	0	0	0	0	0	0	0	0	0	0	0	0	0	0	0	0	0	0	0	0	0	0	0	0	0	0	0
k__Bacteria|p__Firmicutes|c__Bacilli|o__Lactobacillales|f__Lactobacillaceae|g__Lactobacillus|s__Lactobacillus_iners	0	0	0	0	0	0	0	0	0	0	0	0	0	0	0	0	0	0	0	0	0	0	0	0	0	0	0	0	0	0	0	0	0	0	0	0	0	0	0	0	0	0	0	0	0	0	0	0	0
k__Bacteria|p__Firmicutes|c__Bacilli|o__Lactobacillales|f__Lactobacillaceae|g__Lactobacillus|s__Lactobacillus_iners|t__Lactobacillus_iners_unclassified	0	0	0	0	0	0	0	0	0	0	0	0	0	0	0	0	0	0	0	0	0	0	0	0	0	0	0	0	0	0	0	0	0	0	0	0	0	0	0	0	0	0	0	0	0	0	0	0	0
k__Bacteria|p__Firmicutes|c__Bacilli|o__Lactobacillales|f__Lactobacillaceae|g__Lactobacillus|s__Lactobacillus_mucosae	0	0.14897	0	0	0	0	0	0	0	0	0	0	0	0	0	0	0	0	0	0	0	0	0	0	0	0	0	0	0	0	0	0	0	0	0	0	0	0	0	0	0	0	0	0	0	0	0	0	0
k__Bacteria|p__Firmicutes|c__Bacilli|o__Lactobacillales|f__Lactobacillaceae|g__Lactobacillus|s__Lactobacillus_mucosae|t__GCF_000248095	0	0.14897	0	0	0	0	0	0	0	0	0	0	0	0	0	0	0	0	0	0	0	0	0	0	0	0	0	0	0	0	0	0	0	0	0	0	0	0	0	0	0	0	0	0	0	0	0	0	0
k__Bacteria|p__Firmicutes|c__Bacilli|o__Lactobacillales|f__Lactobacillaceae|g__Lactobacillus|s__Lactobacillus_oris	0	0	0	0	0	0	0	0.00083	0	0	0	0	0	0	0	0	0	0	0	0	0	0	0	0	0	0	0	0	0	0	0	0	0	0	0	0	0	0	0	0	0	0	0	0	0	0	0	0	0
k__Bacteria|p__Firmicutes|c__Bacilli|o__Lactobacillales|f__Lactobacillaceae|g__Lactobacillus|s__Lactobacillus_oris|t__Lactobacillus_oris_unclassified	0	0	0	0	0	0	0	0.00083	0	0	0	0	0	0	0	0	0	0	0	0	0	0	0	0	0	0	0	0	0	0	0	0	0	0	0	0	0	0	0	0	0	0	0	0	0	0	0	0	0
k__Bacteria|p__Firmicutes|c__Bacilli|o__Lactobacillales|f__Lactobacillaceae|g__Lactobacillus|s__Lactobacillus_plantarum	0	0.00481	0	0	0	0	0	0	0	0	0	0	0	0	0	0	0	0	0	0	0	0	0	0	0	0	0	0	0	0	0	0	0	0	0	0	0	0	0	0	0	0	0	0	0	0	0	0	0
k__Bacteria|p__Firmicutes|c__Bacilli|o__Lactobacillales|f__Lactobacillaceae|g__Lactobacillus|s__Lactobacillus_plantarum|t__Lactobacillus_plantarum_unclassified	0	0.00481	0	0	0	0	0	0	0	0	0	0	0	0	0	0	0	0	0	0	0	0	0	0	0	0	0	0	0	0	0	0	0	0	0	0	0	0	0	0	0	0	0	0	0	0	0	0	0
k__Bacteria|p__Firmicutes|c__Bacilli|o__Lactobacillales|f__Lactobacillaceae|g__Lactobacillus|s__Lactobacillus_reuteri	0	0	0	0	0	0	0	0	0	0	0	0	0	0	0	0	0	0	0	0	0	0	0	0	0	0	0	0	0	0	0	0	0	0	0	0	0	0	0	0	0	0	0	0	0	0	0	0	0
k__Bacteria|p__Firmicutes|c__Bacilli|o__Lactobacillales|f__Lactobacillaceae|g__Lactobacillus|s__Lactobacillus_reuteri|t__Lactobacillus_reuteri_unclassified	0	0	0	0	0	0	0	0	0	0	0	0	0	0	0	0	0	0	0	0	0	0	0	0	0	0	0	0	0	0	0	0	0	0	0	0	0	0	0	0	0	0	0	0	0	0	0	0	0
k__Bacteria|p__Firmicutes|c__Bacilli|o__Lactobacillales|f__Lactobacillaceae|g__Lactobacillus|s__Lactobacillus_rhamnosus	0	0	0	0	0	0	0	0	0	0	0	0	0	0	0	0	0	0	0	0	0	0	0	0	0	0	0	0	0	0	0	0	0	0	0	0	0	0	0	0	0	0	0	0	0	0	0	0	0
k__Bacteria|p__Firmicutes|c__Bacilli|o__Lactobacillales|f__Lactobacillaceae|g__Lactobacillus|s__Lactobacillus_rhamnosus|t__Lactobacillus_rhamnosus_unclassified	0	0	0	0	0	0	0	0	0	0	0	0	0	0	0	0	0	0	0	0	0	0	0	0	0	0	0	0	0	0	0	0	0	0	0	0	0	0	0	0	0	0	0	0	0	0	0	0	0
k__Bacteria|p__Firmicutes|c__Bacilli|o__Lactobacillales|f__Lactobacillaceae|g__Lactobacillus|s__Lactobacillus_ruminis	0	0	0	0	0	0	0	0	0	0	0	0	0	0	0	0	0	0	0	0	0	0	0	0	0	0	0	0	0	0	0	0	0	0	0	0	0	0	0	0	0	0	0	0	0	0	0	0	0
k__Bacteria|p__Firmicutes|c__Bacilli|o__Lactobacillales|f__Lactobacillaceae|g__Lactobacillus|s__Lactobacillus_ruminis|t__Lactobacillus_ruminis_unclassified	0	0	0	0	0	0	0	0	0	0	0	0	0	0	0	0	0	0	0	0	0	0	0	0	0	0	0	0	0	0	0	0	0	0	0	0	0	0	0	0	0	0	0	0	0	0	0	0	0
k__Bacteria|p__Firmicutes|c__Bacilli|o__Lactobacillales|f__Lactobacillaceae|g__Lactobacillus|s__Lactobacillus_sakei	0	0	0	0	0	0	0	0	0	0	0	0	0	0	0	0	0	0.00097	0	0	0	0	0	0	0	0	0	0	0	0	0	0	0	0	0	0	0	0	0	0	0	0	0	0	0	0	0	0	0
k__Bacteria|p__Firmicutes|c__Bacilli|o__Lactobacillales|f__Lactobacillaceae|g__Lactobacillus|s__Lactobacillus_sakei|t__Lactobacillus_sakei_unclassified	0	0	0	0	0	0	0	0	0	0	0	0	0	0	0	0	0	0.00097	0	0	0	0	0	0	0	0	0	0	0	0	0	0	0	0	0	0	0	0	0	0	0	0	0	0	0	0	0	0	0
k__Bacteria|p__Firmicutes|c__Bacilli|o__Lactobacillales|f__Lactobacillaceae|g__Lactobacillus|s__Lactobacillus_salivarius	0	0	0	0	0	0	0	0	0	0	0	0	0	0	0	0	0	0	0	0	0	0	0	0	0	0	0	0	0	0	0	0	0	0	0	0	0	0	0	0	0	0	0	0	0	0	0	0	0
k__Bacteria|p__Firmicutes|c__Bacilli|o__Lactobacillales|f__Lactobacillaceae|g__Lactobacillus|s__Lactobacillus_salivarius|t__Lactobacillus_salivarius_unclassified	0	0	0	0	0	0	0	0	0	0	0	0	0	0	0	0	0	0	0	0	0	0	0	0	0	0	0	0	0	0	0	0	0	0	0	0	0	0	0	0	0	0	0	0	0	0	0	0	0
k__Bacteria|p__Firmicutes|c__Bacilli|o__Lactobacillales|f__Lactobacillaceae|g__Lactobacillus|s__Lactobacillus_sanfranciscensis	0	0	0	0	0	0	0	0	0	0	0	0	0	0	0	0	0	0	0	0	0	0	0	0	0	0	0	0	0	0	0	0	0	0	0	0	0	0	0	0	0	0	0	0	0	0	0	0	0
k__Bacteria|p__Firmicutes|c__Bacilli|o__Lactobacillales|f__Lactobacillaceae|g__Lactobacillus|s__Lactobacillus_sanfranciscensis|t__GCF_000225325	0	0	0	0	0	0	0	0	0	0	0	0	0	0	0	0	0	0	0	0	0	0	0	0	0	0	0	0	0	0	0	0	0	0	0	0	0	0	0	0	0	0	0	0	0	0	0	0	0
k__Bacteria|p__Firmicutes|c__Bacilli|o__Lactobacillales|f__Lactobacillaceae|g__Lactobacillus|s__Lactobacillus_vagi0lis	0	0	0	0	0	0	0	0	0	0	0	0	0	0	0	0	0	0	0	0	0	0	0	0	0	0	0	0	0	0	0	0	0	0	0	0	0	0	0	0	0	0	0	0	0	0	0	0	0
k__Bacteria|p__Firmicutes|c__Bacilli|o__Lactobacillales|f__Lactobacillaceae|g__Lactobacillus|s__Lactobacillus_vagi0lis|t__GCF_000159435	0	0	0	0	0	0	0	0	0	0	0	0	0	0	0	0	0	0	0	0	0	0	0	0	0	0	0	0	0	0	0	0	0	0	0	0	0	0	0	0	0	0	0	0	0	0	0	0	0
k__Bacteria|p__Firmicutes|c__Bacilli|o__Lactobacillales|f__Leuconostocaceae	0	0	0	0	0	0	0	0	0	0	0	0	0	0	0	0	0	0	0	0	0	0	0	0	0	0	0	0	0	0	0	0	0	0	0	0	0	0	0	0	0	0	0	0	0	0	0	0	0
k__Bacteria|p__Firmicutes|c__Bacilli|o__Lactobacillales|f__Leuconostocaceae|g__Leuconostoc	0	0	0	0	0	0	0	0	0	0	0	0	0	0	0	0	0	0	0	0	0	0	0	0	0	0	0	0	0	0	0	0	0	0	0	0	0	0	0	0	0	0	0	0	0	0	0	0	0
k__Bacteria|p__Firmicutes|c__Bacilli|o__Lactobacillales|f__Leuconostocaceae|g__Leuconostoc|s__Leuconostoc_citreum	0	0	0	0	0	0	0	0	0	0	0	0	0	0	0	0	0	0	0	0	0	0	0	0	0	0	0	0	0	0	0	0	0	0	0	0	0	0	0	0	0	0	0	0	0	0	0	0	0
k__Bacteria|p__Firmicutes|c__Bacilli|o__Lactobacillales|f__Leuconostocaceae|g__Leuconostoc|s__Leuconostoc_citreum|t__Leuconostoc_citreum_unclassified	0	0	0	0	0	0	0	0	0	0	0	0	0	0	0	0	0	0	0	0	0	0	0	0	0	0	0	0	0	0	0	0	0	0	0	0	0	0	0	0	0	0	0	0	0	0	0	0	0
k__Bacteria|p__Firmicutes|c__Bacilli|o__Lactobacillales|f__Leuconostocaceae|g__Leuconostoc|s__Leuconostoc_gelidum	0	0	0	0	0	0	0	0	0	0	0	0	0	0	0	0	0	0	0	0	0	0	0	0	0	0	0	0	0	0	0	0	0	0	0	0	0	0	0	0	0	0	0	0	0	0	0	0	0
k__Bacteria|p__Firmicutes|c__Bacilli|o__Lactobacillales|f__Leuconostocaceae|g__Leuconostoc|s__Leuconostoc_gelidum|t__Leuconostoc_gelidum_unclassified	0	0	0	0	0	0	0	0	0	0	0	0	0	0	0	0	0	0	0	0	0	0	0	0	0	0	0	0	0	0	0	0	0	0	0	0	0	0	0	0	0	0	0	0	0	0	0	0	0
k__Bacteria|p__Firmicutes|c__Bacilli|o__Lactobacillales|f__Streptococcaceae	0.05688	2.56766	2.46127	0.04021	0.03999	0.06291	0.00948	0.97185	0.37881	0.00593	0.03085	0.01327	0.08884	0.03456	0.07726	0	0.00199	0.08266	0.16266	0.12425	0.15082	0.54272	0	0	0.02228	0.01501	0.03095	0	0	0.0016	0	0.08596	0.20343	0.15126	0.68107	0	0.23909	0	0	0.00582	0	0	0	0.06634	0.01105	0.01536	0.06823	0	0.07822
k__Bacteria|p__Firmicutes|c__Bacilli|o__Lactobacillales|f__Streptococcaceae|g__Lactococcus	0	0	0	0	0	0	0	0	0	0	0.008	0	0	0	0.06272	0	0	0	0.0093	0	0	0	0	0	0	0	0	0	0	0	0	0	0	0	0	0	0	0	0	0	0	0	0	0	0	0	0	0	0
k__Bacteria|p__Firmicutes|c__Bacilli|o__Lactobacillales|f__Streptococcaceae|g__Lactococcus|s__Lactococcus_lactis	0	0	0	0	0	0	0	0	0	0	0.008	0	0	0	0.06272	0	0	0	0.0093	0	0	0	0	0	0	0	0	0	0	0	0	0	0	0	0	0	0	0	0	0	0	0	0	0	0	0	0	0	0
k__Bacteria|p__Firmicutes|c__Bacilli|o__Lactobacillales|f__Streptococcaceae|g__Lactococcus|s__Lactococcus_lactis|t__Lactococcus_lactis_unclassified	0	0	0	0	0	0	0	0	0	0	0.008	0	0	0	0.06272	0	0	0	0.0093	0	0	0	0	0	0	0	0	0	0	0	0	0	0	0	0	0	0	0	0	0	0	0	0	0	0	0	0	0	0
k__Bacteria|p__Firmicutes|c__Bacilli|o__Lactobacillales|f__Streptococcaceae|g__Lactococcus|s__Lactococcus_raffinolactis	0	0	0	0	0	0	0	0	0	0	0	0	0	0	0	0	0	0	0	0	0	0	0	0	0	0	0	0	0	0	0	0	0	0	0	0	0	0	0	0	0	0	0	0	0	0	0	0	0
k__Bacteria|p__Firmicutes|c__Bacilli|o__Lactobacillales|f__Streptococcaceae|g__Lactococcus|s__Lactococcus_raffinolactis|t__GCF_000327305	0	0	0	0	0	0	0	0	0	0	0	0	0	0	0	0	0	0	0	0	0	0	0	0	0	0	0	0	0	0	0	0	0	0	0	0	0	0	0	0	0	0	0	0	0	0	0	0	0
k__Bacteria|p__Firmicutes|c__Bacilli|o__Lactobacillales|f__Streptococcaceae|g__Streptococcus	0.05688	2.56766	2.46127	0.04021	0.03999	0.06291	0.00948	0.97185	0.37881	0.00593	0.02285	0.01327	0.08884	0.03456	0.01453	0	0.00199	0.08266	0.15337	0.12425	0.15082	0.54272	0	0	0.02228	0.01501	0.03095	0	0	0.0016	0	0.08596	0.20343	0.15126	0.68107	0	0.23909	0	0	0.00582	0	0	0	0.06634	0.01105	0.01536	0.06823	0	0.07822
k__Bacteria|p__Firmicutes|c__Bacilli|o__Lactobacillales|f__Streptococcaceae|g__Streptococcus|s__Streptococcus_anginosus	0	0	0.01385	0	0	0	0	0	0	0	0.00314	0	0	0	0	0	0	0	0	0	0	0	0	0	0	0	0	0	0	0	0	0	0	0	0	0	0	0	0	0	0	0	0	0	0	0	0	0	0
k__Bacteria|p__Firmicutes|c__Bacilli|o__Lactobacillales|f__Streptococcaceae|g__Streptococcus|s__Streptococcus_anginosus|t__Streptococcus_anginosus_unclassified	0	0	0.01385	0	0	0	0	0	0	0	0.00314	0	0	0	0	0	0	0	0	0	0	0	0	0	0	0	0	0	0	0	0	0	0	0	0	0	0	0	0	0	0	0	0	0	0	0	0	0	0
k__Bacteria|p__Firmicutes|c__Bacilli|o__Lactobacillales|f__Streptococcaceae|g__Streptococcus|s__Streptococcus_australis	0	0.02401	0	0	0	0	0.00021	0	0	0	0.00175	0.0054	0.01432	0	0	0	0	0	0.00029	0	0	0	0	0	0.00048	0	0	0	0	0	0	0	0	0	0	0	0	0	0	0.00289	0	0	0	0	0	0	0	0	0
k__Bacteria|p__Firmicutes|c__Bacilli|o__Lactobacillales|f__Streptococcaceae|g__Streptococcus|s__Streptococcus_australis|t__Streptococcus_australis_unclassified	0	0.02401	0	0	0	0	0.00021	0	0	0	0.00175	0.0054	0.01432	0	0	0	0	0	0.00029	0	0	0	0	0	0.00048	0	0	0	0	0	0	0	0	0	0	0	0	0	0	0.00289	0	0	0	0	0	0	0	0	0
k__Bacteria|p__Firmicutes|c__Bacilli|o__Lactobacillales|f__Streptococcaceae|g__Streptococcus|s__Streptococcus_cristatus	0	0	0	0	0	0	0	0	0.00044	0	0	0	0	0	0	0	0	0	0	0	0	0	0	0	0	0	0	0	0	0	0	0	0	0	0	0	0	0	0	0	0	0	0	0	0	0	0	0	0
k__Bacteria|p__Firmicutes|c__Bacilli|o__Lactobacillales|f__Streptococcaceae|g__Streptococcus|s__Streptococcus_cristatus|t__Streptococcus_cristatus_unclassified	0	0	0	0	0	0	0	0	0.00044	0	0	0	0	0	0	0	0	0	0	0	0	0	0	0	0	0	0	0	0	0	0	0	0	0	0	0	0	0	0	0	0	0	0	0	0	0	0	0	0
k__Bacteria|p__Firmicutes|c__Bacilli|o__Lactobacillales|f__Streptococcaceae|g__Streptococcus|s__Streptococcus_gordonii	0	0	0.00525	0	0	0	0	0	0	0	0	0	0	0	0	0	0	0	0	0	0	0	0	0	0	0	0	0	0	0	0	0	0	0	0	0	0	0	0	0	0	0	0	0	0	0	0	0	0
k__Bacteria|p__Firmicutes|c__Bacilli|o__Lactobacillales|f__Streptococcaceae|g__Streptococcus|s__Streptococcus_gordonii|t__GCF_000017005	0	0	0.00525	0	0	0	0	0	0	0	0	0	0	0	0	0	0	0	0	0	0	0	0	0	0	0	0	0	0	0	0	0	0	0	0	0	0	0	0	0	0	0	0	0	0	0	0	0	0
k__Bacteria|p__Firmicutes|c__Bacilli|o__Lactobacillales|f__Streptococcaceae|g__Streptococcus|s__Streptococcus_infantarius	0	0	0	0	0	0	0	0	0	0	0	0	0	0	0	0	0	0	0	0	0	0	0	0	0	0	0	0	0	0	0	0	0	0	0	0	0	0	0	0	0	0	0	0	0	0	0	0	0
k__Bacteria|p__Firmicutes|c__Bacilli|o__Lactobacillales|f__Streptococcaceae|g__Streptococcus|s__Streptococcus_infantarius|t__Streptococcus_infantarius_unclassified	0	0	0	0	0	0	0	0	0	0	0	0	0	0	0	0	0	0	0	0	0	0	0	0	0	0	0	0	0	0	0	0	0	0	0	0	0	0	0	0	0	0	0	0	0	0	0	0	0
k__Bacteria|p__Firmicutes|c__Bacilli|o__Lactobacillales|f__Streptococcaceae|g__Streptococcus|s__Streptococcus_infantis	0	0.03517	0	0	0	0	0	0	0	0	0	0	0.00211	0	0	0	0	0	0	0	0	0	0	0	0	0	0	0	0	0	0	0	0	0	0	0	0	0	0	0	0	0	0	0	0	0	0	0	0
k__Bacteria|p__Firmicutes|c__Bacilli|o__Lactobacillales|f__Streptococcaceae|g__Streptococcus|s__Streptococcus_infantis|t__Streptococcus_infantis_unclassified	0	0.03517	0	0	0	0	0	0	0	0	0	0	0.00211	0	0	0	0	0	0	0	0	0	0	0	0	0	0	0	0	0	0	0	0	0	0	0	0	0	0	0	0	0	0	0	0	0	0	0	0
k__Bacteria|p__Firmicutes|c__Bacilli|o__Lactobacillales|f__Streptococcaceae|g__Streptococcus|s__Streptococcus_lutetiensis	0	0	0	0	0	0	0	0.97185	0	0	0	0	0	0	0	0	0	0	0	0	0	0	0	0	0	0	0	0	0	0	0	0	0	0	0	0	0	0	0	0	0	0	0	0	0	0	0	0	0
k__Bacteria|p__Firmicutes|c__Bacilli|o__Lactobacillales|f__Streptococcaceae|g__Streptococcus|s__Streptococcus_lutetiensis|t__GCF_000441535	0	0	0	0	0	0	0	0.97185	0	0	0	0	0	0	0	0	0	0	0	0	0	0	0	0	0	0	0	0	0	0	0	0	0	0	0	0	0	0	0	0	0	0	0	0	0	0	0	0	0
k__Bacteria|p__Firmicutes|c__Bacilli|o__Lactobacillales|f__Streptococcaceae|g__Streptococcus|s__Streptococcus_mitis_oralis_pneumoniae	0	0.0138	0	0	0	0	0	0	0.01452	0	0.00892	0.00025	0	0	0	0	0	0	0	0	0	0	0	0	0	0	0	0	0	0	0	0	0	0	0.00727	0	0	0	0	0	0	0	0	0	0	0	0	0	0
k__Bacteria|p__Firmicutes|c__Bacilli|o__Lactobacillales|f__Streptococcaceae|g__Streptococcus|s__Streptococcus_mitis_oralis_pneumoniae|t__Streptococcus_mitis_oralis_pneumoniae_unclassified	0	0.0138	0	0	0	0	0	0	0.01452	0	0.00892	0.00025	0	0	0	0	0	0	0	0	0	0	0	0	0	0	0	0	0	0	0	0	0	0	0.00727	0	0	0	0	0	0	0	0	0	0	0	0	0	0
k__Bacteria|p__Firmicutes|c__Bacilli|o__Lactobacillales|f__Streptococcaceae|g__Streptococcus|s__Streptococcus_mutans	0	0.07009	0.40133	0	0.01365	0	0	0	0	0	0	0	0	0	0	0	0	0	0	0.12425	0	0	0	0	0	0	0	0	0	0	0	0	0	0	0	0	0	0	0	0	0	0	0	0	0	0	0	0	0
k__Bacteria|p__Firmicutes|c__Bacilli|o__Lactobacillales|f__Streptococcaceae|g__Streptococcus|s__Streptococcus_mutans|t__Streptococcus_mutans_unclassified	0	0.07009	0.40133	0	0.01365	0	0	0	0	0	0	0	0	0	0	0	0	0	0	0.12425	0	0	0	0	0	0	0	0	0	0	0	0	0	0	0	0	0	0	0	0	0	0	0	0	0	0	0	0	0
k__Bacteria|p__Firmicutes|c__Bacilli|o__Lactobacillales|f__Streptococcaceae|g__Streptococcus|s__Streptococcus_parasanguinis	0	0.96386	0.62645	0	0.01424	0	0	0	0.00655	0	0	0.00188	0.02432	0.01013	0.0038	0	0	0.02387	0.00997	0	0.08414	0.00163	0	0	0	0	0	0	0	0	0	0.00303	0.03566	0	0.04711	0	0.00755	0	0	0.00293	0	0	0	0.01455	0	0	0	0	0
k__Bacteria|p__Firmicutes|c__Bacilli|o__Lactobacillales|f__Streptococcaceae|g__Streptococcus|s__Streptococcus_parasanguinis|t__Streptococcus_parasanguinis_unclassified	0	0.96386	0.62645	0	0.01424	0	0	0	0.00655	0	0	0.00188	0.02432	0.01013	0.0038	0	0	0.02387	0.00997	0	0.08414	0.00163	0	0	0	0	0	0	0	0	0	0.00303	0.03566	0	0.04711	0	0.00755	0	0	0.00293	0	0	0	0.01455	0	0	0	0	0
k__Bacteria|p__Firmicutes|c__Bacilli|o__Lactobacillales|f__Streptococcaceae|g__Streptococcus|s__Streptococcus_salivarius	0.04952	1.07267	1.39459	0	0.00785	0.00138	0.00927	0	0.00124	0.00593	0	0.00574	0.02031	0.02443	0.01073	0	0.00199	0.05269	0.02687	0	0.03986	0.00702	0	0	0	0	0	0	0	0.0016	0	0	0.06774	0.00082	0.54039	0	0.11166	0	0	0	0	0	0	0.03496	0	0	0	0	0
k__Bacteria|p__Firmicutes|c__Bacilli|o__Lactobacillales|f__Streptococcaceae|g__Streptococcus|s__Streptococcus_salivarius|t__Streptococcus_salivarius_unclassified	0.04952	1.07267	1.39459	0	0.00785	0.00138	0.00927	0	0.00124	0.00593	0	0.00574	0.02031	0.02443	0.01073	0	0.00199	0.05269	0.02687	0	0.03986	0.00702	0	0	0	0	0	0	0	0.0016	0	0	0.06774	0.00082	0.54039	0	0.11166	0	0	0	0	0	0	0.03496	0	0	0	0	0
k__Bacteria|p__Firmicutes|c__Bacilli|o__Lactobacillales|f__Streptococcaceae|g__Streptococcus|s__Streptococcus_sanguinis	0	0.00966	0	0	0	0	0	0	0	0	0	0	0	0	0	0	0	0	0	0	0	0	0	0	0	0	0	0	0	0	0	0	0	0	0.01157	0	0	0	0	0	0	0	0	0	0	0	0	0	0
k__Bacteria|p__Firmicutes|c__Bacilli|o__Lactobacillales|f__Streptococcaceae|g__Streptococcus|s__Streptococcus_sanguinis|t__Streptococcus_sanguinis_unclassified	0	0.00966	0	0	0	0	0	0	0	0	0	0	0	0	0	0	0	0	0	0	0	0	0	0	0	0	0	0	0	0	0	0	0	0	0.01157	0	0	0	0	0	0	0	0	0	0	0	0	0	0
k__Bacteria|p__Firmicutes|c__Bacilli|o__Lactobacillales|f__Streptococcaceae|g__Streptococcus|s__Streptococcus_sobrinus	0	0	0	0	0	0	0	0	0	0	0	0	0	0	0	0	0	0	0	0	0	0	0	0	0	0	0	0	0	0	0	0	0	0	0	0	0	0	0	0	0	0	0	0	0	0	0	0	0
k__Bacteria|p__Firmicutes|c__Bacilli|o__Lactobacillales|f__Streptococcaceae|g__Streptococcus|s__Streptococcus_sobrinus|t__Streptococcus_sobrinus_unclassified	0	0	0	0	0	0	0	0	0	0	0	0	0	0	0	0	0	0	0	0	0	0	0	0	0	0	0	0	0	0	0	0	0	0	0	0	0	0	0	0	0	0	0	0	0	0	0	0	0
k__Bacteria|p__Firmicutes|c__Bacilli|o__Lactobacillales|f__Streptococcaceae|g__Streptococcus|s__Streptococcus_thermophilus	0.00736	0.31722	0.0198	0.04021	0	0.06153	0	0	0.35607	0	0.00904	0	0.02779	0	0	0	0	0.00609	0.11625	0	0.02682	0.53408	0	0	0.0218	0.01501	0.03095	0	0	0	0	0.08294	0.10003	0.15044	0.07472	0	0.11988	0	0	0	0	0	0	0.01683	0.01105	0.01536	0.06823	0	0.07822
k__Bacteria|p__Firmicutes|c__Bacilli|o__Lactobacillales|f__Streptococcaceae|g__Streptococcus|s__Streptococcus_thermophilus|t__Streptococcus_thermophilus_unclassified	0.00736	0.31722	0.0198	0.04021	0	0.06153	0	0	0.35607	0	0.00904	0	0.02779	0	0	0	0	0.00609	0.11625	0	0.02682	0.53408	0	0	0.0218	0.01501	0.03095	0	0	0	0	0.08294	0.10003	0.15044	0.07472	0	0.11988	0	0	0	0	0	0	0.01683	0.01105	0.01536	0.06823	0	0.07822
k__Bacteria|p__Firmicutes|c__Bacilli|o__Lactobacillales|f__Streptococcaceae|g__Streptococcus|s__Streptococcus_tigurinus	0	0.00554	0	0	0	0	0	0	0	0	0	0	0	0	0	0	0	0	0	0	0	0	0	0	0	0	0	0	0	0	0	0	0	0	0	0	0	0	0	0	0	0	0	0	0	0	0	0	0
k__Bacteria|p__Firmicutes|c__Bacilli|o__Lactobacillales|f__Streptococcaceae|g__Streptococcus|s__Streptococcus_tigurinus|t__Streptococcus_tigurinus_unclassified	0	0.00554	0	0	0	0	0	0	0	0	0	0	0	0	0	0	0	0	0	0	0	0	0	0	0	0	0	0	0	0	0	0	0	0	0	0	0	0	0	0	0	0	0	0	0	0	0	0	0
k__Bacteria|p__Firmicutes|c__Bacilli|o__Lactobacillales|f__Streptococcaceae|g__Streptococcus|s__Streptococcus_vestibularis	0	0.05562	0	0	0.00425	0	0	0	0	0	0	0	0	0	0	0	0	0	0	0	0	0	0	0	0	0	0	0	0	0	0	0	0	0	0	0	0	0	0	0	0	0	0	0	0	0	0	0	0
k__Bacteria|p__Firmicutes|c__Bacilli|o__Lactobacillales|f__Streptococcaceae|g__Streptococcus|s__Streptococcus_vestibularis|t__Streptococcus_vestibularis_unclassified	0	0.05562	0	0	0.00425	0	0	0	0	0	0	0	0	0	0	0	0	0	0	0	0	0	0	0	0	0	0	0	0	0	0	0	0	0	0	0	0	0	0	0	0	0	0	0	0	0	0	0	0
k__Bacteria|p__Firmicutes|c__Clostridia	56.1599	43.4862	23.8177	11.9254	31.3567	18.0671	6.12716	29.8405	20.0953	24.7268	30.523	28.6417	19.4148	6.45774	13.9901	36.8486	12.7361	20.9059	22.0486	30.0128	24.6105	15.8864	23.5731	21.7976	46.2362	62.1372	71.3009	6.05446	30.7812	11.761	56.9695	12.8015	37.6566	24.9855	34.9744	47.4603	60.5098	26.0277	17.7263	33.7902	47.731	16.0681	39.0551	47.5893	46.0958	30.3834	6.88515	19.9163	63.0321
k__Bacteria|p__Firmicutes|c__Clostridia|o__Clostridiales	56.1599	43.4862	23.8177	11.9254	31.3567	18.0671	6.12716	29.8405	20.0953	24.7268	30.523	28.6417	19.4148	6.45774	13.9901	36.8486	12.7361	20.9059	22.0486	30.0128	24.6105	15.8864	23.5731	21.7976	46.2362	62.1372	71.3009	6.05446	30.7812	11.761	56.9695	12.8015	37.6566	24.9855	34.9744	47.4603	60.5098	26.0277	17.7263	33.7902	47.731	16.0681	39.0551	47.5893	46.0958	30.3834	6.88515	19.9163	63.0321
k__Bacteria|p__Firmicutes|c__Clostridia|o__Clostridiales|f__Clostridiaceae	0.00918	0.18009	0.00924	0.01691	1.67308	0.01937	0.01175	0.04672	0.09589	0.00584	0.01344	0.14999	0.76987	0.01031	0.00148	0.16057	0.31979	0.00535	0.00977	0.02469	0.05067	0	0.06389	0.03816	0.22735	0.01604	14.0992	0.01614	0.19521	0.15195	0.0467	0.02994	0.43321	0.07525	3.90724	0	0.11631	0.18255	0.09428	1.44429	0.17334	0.00124	0.13715	0.04121	0.28502	0.15396	0.6159	0.07123	0.3846
k__Bacteria|p__Firmicutes|c__Clostridia|o__Clostridiales|f__Clostridiaceae|g__Butyricicoccus	0	0	0	0	0	0	0	0	0	0	0	0	0	0	0	0	0	0	0	0	0	0	0	0	0	0	0	0	0	0	0	0	0	0	0	0	0	0	0	0	0	0	0	0	0	0	0	0	0
k__Bacteria|p__Firmicutes|c__Clostridia|o__Clostridiales|f__Clostridiaceae|g__Butyricicoccus|s__Butyricicoccus_pullicaecorum	0	0	0	0	0	0	0	0	0	0	0	0	0	0	0	0	0	0	0	0	0	0	0	0	0	0	0	0	0	0	0	0	0	0	0	0	0	0	0	0	0	0	0	0	0	0	0	0	0
k__Bacteria|p__Firmicutes|c__Clostridia|o__Clostridiales|f__Clostridiaceae|g__Butyricicoccus|s__Butyricicoccus_pullicaecorum|t__GCF_000398925	0	0	0	0	0	0	0	0	0	0	0	0	0	0	0	0	0	0	0	0	0	0	0	0	0	0	0	0	0	0	0	0	0	0	0	0	0	0	0	0	0	0	0	0	0	0	0	0	0
k__Bacteria|p__Firmicutes|c__Clostridia|o__Clostridiales|f__Clostridiaceae|g__Clostridiaceae_no0me	0	0.00498	0	0.01602	0	0	0	0	0	0	0.01344	0.00195	0	0.01031	0	0	0	0	0	0	0	0	0	0	0.01281	0	0	0	0	0	0	0	0	0	0	0	0	0	0	0	0	0	0	0	0	0	0	0.00115	0.00091
k__Bacteria|p__Firmicutes|c__Clostridia|o__Clostridiales|f__Clostridiaceae|g__Clostridiaceae_no0me|s__Clostridiaceae_bacterium_JC118	0	0.00498	0	0.01602	0	0	0	0	0	0	0.01344	0.00195	0	0.01031	0	0	0	0	0	0	0	0	0	0	0.01281	0	0	0	0	0	0	0	0	0	0	0	0	0	0	0	0	0	0	0	0	0	0	0.00115	0.00091
k__Bacteria|p__Firmicutes|c__Clostridia|o__Clostridiales|f__Clostridiaceae|g__Clostridiaceae_no0me|s__Clostridiaceae_bacterium_JC118|t__GCF_000313565	0	0.00498	0	0.01602	0	0	0	0	0	0	0.01344	0.00195	0	0.01031	0	0	0	0	0	0	0	0	0	0	0.01281	0	0	0	0	0	0	0	0	0	0	0	0	0	0	0	0	0	0	0	0	0	0	0.00115	0.00091
k__Bacteria|p__Firmicutes|c__Clostridia|o__Clostridiales|f__Clostridiaceae|g__Clostridium	0.00918	0.17511	0.00924	0.00088	1.67308	0.01937	0.01175	0.04672	0.09589	0.00584	0	0.14805	0.76987	0	0.00148	0.16057	0.31979	0.00535	0.00977	0.02469	0.05067	0	0.06389	0.03816	0.21454	0.01604	14.0992	0.01614	0.19521	0.15195	0.0467	0.02994	0.43321	0.07525	3.90724	0	0.11631	0.18255	0.09428	1.44429	0.17334	0.00124	0.13715	0.04121	0.28502	0.15396	0.6159	0.07008	0.38368
k__Bacteria|p__Firmicutes|c__Clostridia|o__Clostridiales|f__Clostridiaceae|g__Clostridium|s__Clostridium_asparagiforme	0	0.02136	0	0	0.03637	0	0	0	0	0	0	0.00482	0	0	0	0	0	0	0	0	0	0	0.0408	0.02301	0.03875	0.0136	0.00289	0.00069	0.11484	0.06309	0.02457	0.02801	0.06752	0.00047	2.03875	0	0.0169	0.05067	0.03851	0.61819	0.01944	0.00124	0.07218	0.02225	0.07175	0.01918	0.01505	0	0.14834
k__Bacteria|p__Firmicutes|c__Clostridia|o__Clostridiales|f__Clostridiaceae|g__Clostridium|s__Clostridium_asparagiforme|t__GCF_000158075	0	0.02136	0	0	0.03637	0	0	0	0	0	0	0.00482	0	0	0	0	0	0	0	0	0	0	0.0408	0.02301	0.03875	0.0136	0.00289	0.00069	0.11484	0.06309	0.02457	0.02801	0.06752	0.00047	2.03875	0	0.0169	0.05067	0.03851	0.61819	0.01944	0.00124	0.07218	0.02225	0.07175	0.01918	0.01505	0	0.14834
k__Bacteria|p__Firmicutes|c__Clostridia|o__Clostridiales|f__Clostridiaceae|g__Clostridium|s__Clostridium_bolteae	0	0	0	0	1.6167	0.01646	0.00352	0	0.00126	0.00272	0	0.0018	0	0	0	0	0.25539	0	0.0038	0	0	0	0.01607	0	0.03864	0	0	0	0	0.07932	0	0.00192	0.02308	0.00282	0.15208	0	0.00437	0	0.00087	0.26334	0	0	0.0066	0	0.03462	0.00308	0.06374	0.06539	0.09856
k__Bacteria|p__Firmicutes|c__Clostridia|o__Clostridiales|f__Clostridiaceae|g__Clostridium|s__Clostridium_bolteae|t__Clostridium_bolteae_unclassified	0	0	0	0	0	0.01646	0.00352	0	0.00126	0.00272	0	0.0018	0	0	0	0	0	0	0.0038	0	0	0	0.01607	0	0.03864	0	0	0	0	0.07932	0	0.00192	0.02308	0.00282	0.15208	0	0.00437	0	0.00087	0.26334	0	0	0.0066	0	0.03462	0.00308	0.06374	0.06539	0.09856
k__Bacteria|p__Firmicutes|c__Clostridia|o__Clostridiales|f__Clostridiaceae|g__Clostridium|s__Clostridium_bolteae|t__GCF_000154365	0	0	0	0	1.6167	0	0	0	0	0	0	0	0	0	0	0	0.25539	0	0	0	0	0	0	0	0	0	0	0	0	0	0	0	0	0	0	0	0	0	0	0	0	0	0	0	0	0	0	0	0
k__Bacteria|p__Firmicutes|c__Clostridia|o__Clostridiales|f__Clostridiaceae|g__Clostridium|s__Clostridium_citroniae	0	0.00408	0	0	0	0	0	0	0	0	0	0	0	0	0	0	0	0	0	0	0	0	0	0	0.03821	0	0	0	0	0	0	0	0.03395	0	0.20542	0	0.00347	0.00899	0	0.02114	0	0	0.00469	0	0	0.00578	0.02548	0.00309	0.03626
k__Bacteria|p__Firmicutes|c__Clostridia|o__Clostridiales|f__Clostridiaceae|g__Clostridium|s__Clostridium_citroniae|t__GCF_000233455	0	0.00408	0	0	0	0	0	0	0	0	0	0	0	0	0	0	0	0	0	0	0	0	0	0	0.03821	0	0	0	0	0	0	0	0.03395	0	0.20542	0	0.00347	0.00899	0	0.02114	0	0	0.00469	0	0	0.00578	0.02548	0.00309	0.03626
k__Bacteria|p__Firmicutes|c__Clostridia|o__Clostridiales|f__Clostridiaceae|g__Clostridium|s__Clostridium_clostridioforme	0	0	0	0	0.01438	0	0	0	0	0	0	0	0	0	0	0	0	0	0	0	0	0	0.00702	0	0	0	0	0	0	0.00107	0	0	0	0	0.70359	0	0	0	0	0	0	0	0.02812	0	0	0	0	0	0
k__Bacteria|p__Firmicutes|c__Clostridia|o__Clostridiales|f__Clostridiaceae|g__Clostridium|s__Clostridium_clostridioforme|t__Clostridium_clostridioforme_unclassified	0	0	0	0	0.01438	0	0	0	0	0	0	0	0	0	0	0	0	0	0	0	0	0	0.00702	0	0	0	0	0	0	0.00107	0	0	0	0	0.70359	0	0	0	0	0	0	0	0.02812	0	0	0	0	0	0
k__Bacteria|p__Firmicutes|c__Clostridia|o__Clostridiales|f__Clostridiaceae|g__Clostridium|s__Clostridium_clostridioforme|t__GCF_000371525	0	0	0	0	0	0	0	0	0	0	0	0	0	0	0	0	0	0	0	0	0	0	0	0	0	0	0	0	0	0	0	0	0	0	0	0	0	0	0	0	0	0	0	0	0	0	0	0	0
k__Bacteria|p__Firmicutes|c__Clostridia|o__Clostridiales|f__Clostridiaceae|g__Clostridium|s__Clostridium_hathewayi	0.00918	0	0	0.00088	0.00035	0	0	0.00098	0	0	0	0.00547	0	0	0.00148	0	0	0.00015	0	0.00562	0	0	0	0.0015	0.04973	0	0	0	0.00197	0.00494	0	0	0.03899	0.01122	0.5198	0	0.03903	0.01104	0.00816	0.19718	0.00528	0	0	0	0.01424	0.03145	0.06517	0.00125	0.06908
k__Bacteria|p__Firmicutes|c__Clostridia|o__Clostridiales|f__Clostridiaceae|g__Clostridium|s__Clostridium_hathewayi|t__Clostridium_hathewayi_unclassified	0.00918	0	0	0.00088	0.00035	0	0	0.00098	0	0	0	0.00547	0	0	0.00148	0	0	0.00015	0	0.00562	0	0	0	0.0015	0.04973	0	0	0	0.00197	0.00494	0	0	0.03899	0.01122	0.5198	0	0.03903	0.01104	0.00816	0.19718	0.00528	0	0	0	0.01424	0.03145	0.06517	0.00125	0.06908
k__Bacteria|p__Firmicutes|c__Clostridia|o__Clostridiales|f__Clostridiaceae|g__Clostridium|s__Clostridium_hathewayi|t__GCF_000235505	0	0	0	0	0	0	0	0	0	0	0	0	0	0	0	0	0	0	0	0	0	0	0	0	0	0	0	0	0	0	0	0	0	0	0	0	0	0	0	0	0	0	0	0	0	0	0	0	0
k__Bacteria|p__Firmicutes|c__Clostridia|o__Clostridiales|f__Clostridiaceae|g__Clostridium|s__Clostridium_hathewayi|t__GCF_000371445	0	0	0	0	0	0	0	0	0	0	0	0	0	0	0	0	0	0	0	0	0	0	0	0	0	0	0	0	0	0	0	0	0	0	0	0	0	0	0	0	0	0	0	0	0	0	0	0	0
k__Bacteria|p__Firmicutes|c__Clostridia|o__Clostridiales|f__Clostridiaceae|g__Clostridium|s__Clostridium_leptum	0	0.14968	0.00924	0	0.00529	0.00291	0	0	0.09463	0.00311	0	0.01593	0.76987	0	0	0.16057	0.0644	0.00521	0.00308	0.01311	0.05067	0	0	0.01365	0.02517	0.00245	0.14277	0.01545	0.07535	0.00353	0.02213	0	0.26937	0.06074	0.07257	0	0.05255	0.11186	0.04673	0.11704	0.14194	0	0.02556	0.01896	0.15072	0.09447	0.44647	0	0.02188
k__Bacteria|p__Firmicutes|c__Clostridia|o__Clostridiales|f__Clostridiaceae|g__Clostridium|s__Clostridium_leptum|t__GCF_000154345	0	0.14968	0.00924	0	0.00529	0.00291	0	0	0.09463	0.00311	0	0.01593	0.76987	0	0	0.16057	0.0644	0.00521	0.00308	0.01311	0.05067	0	0	0.01365	0.02517	0.00245	0.14277	0.01545	0.07535	0.00353	0.02213	0	0.26937	0.06074	0.07257	0	0.05255	0.11186	0.04673	0.11704	0.14194	0	0.02556	0.01896	0.15072	0.09447	0.44647	0	0.02188
k__Bacteria|p__Firmicutes|c__Clostridia|o__Clostridiales|f__Clostridiaceae|g__Clostridium|s__Clostridium_methylpentosum	0	0	0	0	0	0	0	0	0	0	0	0	0	0	0	0	0	0	0	0	0	0	0	0	0	0	0	0	0	0	0	0	0	0	0	0	0	0	0	0	0.00668	0	0	0	0	0	0	0	0
k__Bacteria|p__Firmicutes|c__Clostridia|o__Clostridiales|f__Clostridiaceae|g__Clostridium|s__Clostridium_methylpentosum|t__GCF_000158655	0	0	0	0	0	0	0	0	0	0	0	0	0	0	0	0	0	0	0	0	0	0	0	0	0	0	0	0	0	0	0	0	0	0	0	0	0	0	0	0	0.00668	0	0	0	0	0	0	0	0
k__Bacteria|p__Firmicutes|c__Clostridia|o__Clostridiales|f__Clostridiaceae|g__Clostridium|s__Clostridium_nexile	0	0	0	0	0	0	0	0.04573	0	0	0	0.11963	0	0	0	0	0	0	0.00289	0	0	0	0	0	0	0	0	0	0	0	0	0	0	0	0	0	0	0	0	0	0	0	0	0	0	0	0	0	0.00338
k__Bacteria|p__Firmicutes|c__Clostridia|o__Clostridiales|f__Clostridiaceae|g__Clostridium|s__Clostridium_nexile|t__GCF_000156035	0	0	0	0	0	0	0	0.04573	0	0	0	0.11963	0	0	0	0	0	0	0.00289	0	0	0	0	0	0	0	0	0	0	0	0	0	0	0	0	0	0	0	0	0	0	0	0	0	0	0	0	0	0.00338
k__Bacteria|p__Firmicutes|c__Clostridia|o__Clostridiales|f__Clostridiaceae|g__Clostridium|s__Clostridium_perfringens	0	0	0	0	0	0	0	0	0	0	0	0	0	0	0	0	0	0	0	0	0	0	0	0	0	0	0	0	0	0	0	0	0	0	0	0	0	0	0	0	0	0	0	0	0	0	0	0	0
k__Bacteria|p__Firmicutes|c__Clostridia|o__Clostridiales|f__Clostridiaceae|g__Clostridium|s__Clostridium_perfringens|t__Clostridium_perfringens_unclassified	0	0	0	0	0	0	0	0	0	0	0	0	0	0	0	0	0	0	0	0	0	0	0	0	0	0	0	0	0	0	0	0	0	0	0	0	0	0	0	0	0	0	0	0	0	0	0	0	0
k__Bacteria|p__Firmicutes|c__Clostridia|o__Clostridiales|f__Clostridiaceae|g__Clostridium|s__Clostridium_scindens	0	0	0	0	0	0	0	0	0	0	0	0	0	0	0	0	0	0	0	0	0	0	0	0	0	0	0	0	0	0	0	0	0	0	0	0	0	0	0	0	0	0	0	0	0	0	0	0	0
k__Bacteria|p__Firmicutes|c__Clostridia|o__Clostridiales|f__Clostridiaceae|g__Clostridium|s__Clostridium_scindens|t__GCF_000154505	0	0	0	0	0	0	0	0	0	0	0	0	0	0	0	0	0	0	0	0	0	0	0	0	0	0	0	0	0	0	0	0	0	0	0	0	0	0	0	0	0	0	0	0	0	0	0	0	0
k__Bacteria|p__Firmicutes|c__Clostridia|o__Clostridiales|f__Clostridiaceae|g__Clostridium|s__Clostridium_sp_ATCC_BAA_442	0	0	0	0	0	0	0	0	0	0	0	0	0	0	0	0	0	0	0	0	0	0	0	0	0	0	0	0	0	0	0	0	0	0	0	0	0	0	0	0	0	0	0	0	0	0	0	0	0
k__Bacteria|p__Firmicutes|c__Clostridia|o__Clostridiales|f__Clostridiaceae|g__Clostridium|s__Clostridium_sp_ATCC_BAA_442|t__GCF_000466445	0	0	0	0	0	0	0	0	0	0	0	0	0	0	0	0	0	0	0	0	0	0	0	0	0	0	0	0	0	0	0	0	0	0	0	0	0	0	0	0	0	0	0	0	0	0	0	0	0
k__Bacteria|p__Firmicutes|c__Clostridia|o__Clostridiales|f__Clostridiaceae|g__Clostridium|s__Clostridium_sp_KLE_1755	0	0	0	0	0	0	0	0	0	0	0	0	0	0	0	0	0	0	0	0	0	0	0	0	0	0	0	0	0	0	0	0	0	0	0	0	0	0	0	0	0	0	0	0	0	0	0	0	0
k__Bacteria|p__Firmicutes|c__Clostridia|o__Clostridiales|f__Clostridiaceae|g__Clostridium|s__Clostridium_sp_KLE_1755|t__GCF_000466465	0	0	0	0	0	0	0	0	0	0	0	0	0	0	0	0	0	0	0	0	0	0	0	0	0	0	0	0	0	0	0	0	0	0	0	0	0	0	0	0	0	0	0	0	0	0	0	0	0
k__Bacteria|p__Firmicutes|c__Clostridia|o__Clostridiales|f__Clostridiaceae|g__Clostridium|s__Clostridium_sp_L2_50	0	0	0	0	0	0	0	0	0	0	0	0	0	0	0	0	0	0	0	0	0	0	0	0	0	0	13.9536	0	0	0	0	0	0	0	0	0	0	0	0	0	0	0	0	0	0	0	0	0	0
k__Bacteria|p__Firmicutes|c__Clostridia|o__Clostridiales|f__Clostridiaceae|g__Clostridium|s__Clostridium_sp_L2_50|t__GCF_000154245	0	0	0	0	0	0	0	0	0	0	0	0	0	0	0	0	0	0	0	0	0	0	0	0	0	0	13.9536	0	0	0	0	0	0	0	0	0	0	0	0	0	0	0	0	0	0	0	0	0	0
k__Bacteria|p__Firmicutes|c__Clostridia|o__Clostridiales|f__Clostridiaceae|g__Clostridium|s__Clostridium_symbiosum	0	0	0	0	0	0	0.00823	0	0	0	0	0.0004	0	0	0	0	0	0	0	0.00595	0	0	0	0	0.02404	0	0	0	0.00304	0	0	0	0.0003	0	0.21502	0	0	0	0	0.22741	0	0	0	0	0.01369	0	0	0.00036	0.00617
k__Bacteria|p__Firmicutes|c__Clostridia|o__Clostridiales|f__Clostridiaceae|g__Clostridium|s__Clostridium_symbiosum|t__Clostridium_symbiosum_unclassified	0	0	0	0	0	0	0.00823	0	0	0	0	0.0004	0	0	0	0	0	0	0	0.00595	0	0	0	0	0.02404	0	0	0	0.00304	0	0	0	0.0003	0	0.21502	0	0	0	0	0.22741	0	0	0	0	0.01369	0	0	0.00036	0.00617
k__Bacteria|p__Firmicutes|c__Clostridia|o__Clostridiales|f__Clostridiales_Family_XI_Incertae_Sedis	0	0	0	0	0	0	0	0.00026	0	0	0	0	0	0	0	0	0	0	0	0	0	0	0	0	0	0	0	0	0	0	0	0	0	0	0	0	0	0	0	0	0	0	0	0	0	0	0	0	0
k__Bacteria|p__Firmicutes|c__Clostridia|o__Clostridiales|f__Clostridiales_Family_XI_Incertae_Sedis|g__A0erococcus	0	0	0	0	0	0	0	0	0	0	0	0	0	0	0	0	0	0	0	0	0	0	0	0	0	0	0	0	0	0	0	0	0	0	0	0	0	0	0	0	0	0	0	0	0	0	0	0	0
k__Bacteria|p__Firmicutes|c__Clostridia|o__Clostridiales|f__Clostridiales_Family_XI_Incertae_Sedis|g__A0erococcus|s__A0erococcus_lactolyticus	0	0	0	0	0	0	0	0	0	0	0	0	0	0	0	0	0	0	0	0	0	0	0	0	0	0	0	0	0	0	0	0	0	0	0	0	0	0	0	0	0	0	0	0	0	0	0	0	0
k__Bacteria|p__Firmicutes|c__Clostridia|o__Clostridiales|f__Clostridiales_Family_XI_Incertae_Sedis|g__A0erococcus|s__A0erococcus_lactolyticus|t__GCF_000156575	0	0	0	0	0	0	0	0	0	0	0	0	0	0	0	0	0	0	0	0	0	0	0	0	0	0	0	0	0	0	0	0	0	0	0	0	0	0	0	0	0	0	0	0	0	0	0	0	0
k__Bacteria|p__Firmicutes|c__Clostridia|o__Clostridiales|f__Clostridiales_Family_XI_Incertae_Sedis|g__Parvimo0s	0	0	0	0	0	0	0	0.00026	0	0	0	0	0	0	0	0	0	0	0	0	0	0	0	0	0	0	0	0	0	0	0	0	0	0	0	0	0	0	0	0	0	0	0	0	0	0	0	0	0
k__Bacteria|p__Firmicutes|c__Clostridia|o__Clostridiales|f__Clostridiales_Family_XI_Incertae_Sedis|g__Parvimo0s|s__Parvimo0s_unclassified	0	0	0	0	0	0	0	0.00026	0	0	0	0	0	0	0	0	0	0	0	0	0	0	0	0	0	0	0	0	0	0	0	0	0	0	0	0	0	0	0	0	0	0	0	0	0	0	0	0	0
k__Bacteria|p__Firmicutes|c__Clostridia|o__Clostridiales|f__Clostridiales_Family_XI_Incertae_Sedis|g__Peptoniphilus	0	0	0	0	0	0	0	0	0	0	0	0	0	0	0	0	0	0	0	0	0	0	0	0	0	0	0	0	0	0	0	0	0	0	0	0	0	0	0	0	0	0	0	0	0	0	0	0	0
k__Bacteria|p__Firmicutes|c__Clostridia|o__Clostridiales|f__Clostridiales_Family_XI_Incertae_Sedis|g__Peptoniphilus|s__Peptoniphilus_lacrimalis	0	0	0	0	0	0	0	0	0	0	0	0	0	0	0	0	0	0	0	0	0	0	0	0	0	0	0	0	0	0	0	0	0	0	0	0	0	0	0	0	0	0	0	0	0	0	0	0	0
k__Bacteria|p__Firmicutes|c__Clostridia|o__Clostridiales|f__Clostridiales_Family_XI_Incertae_Sedis|g__Peptoniphilus|s__Peptoniphilus_lacrimalis|t__Peptoniphilus_lacrimalis_unclassified	0	0	0	0	0	0	0	0	0	0	0	0	0	0	0	0	0	0	0	0	0	0	0	0	0	0	0	0	0	0	0	0	0	0	0	0	0	0	0	0	0	0	0	0	0	0	0	0	0
k__Bacteria|p__Firmicutes|c__Clostridia|o__Clostridiales|f__Clostridiales_Family_XIII_Incertae_Sedis	0	0	0	0	0	0	0	0	0	0	0	0	0	0	0	0	0	0	0	0	0.00266	0	0	0	0	0	0	0	0	0	0	0	0	0	0	0	0	0	0	0	0	0	0	0	0	0	0	0	0
k__Bacteria|p__Firmicutes|c__Clostridia|o__Clostridiales|f__Clostridiales_Family_XIII_Incertae_Sedis|g__Clostridiales_Family_XIII_Incertae_Sedis_unclassified	0	0	0	0	0	0	0	0	0	0	0	0	0	0	0	0	0	0	0	0	0.00266	0	0	0	0	0	0	0	0	0	0	0	0	0	0	0	0	0	0	0	0	0	0	0	0	0	0	0	0
k__Bacteria|p__Firmicutes|c__Clostridia|o__Clostridiales|f__Clostridiales_no0me	0.00898	0.01849	0.00492	0.02399	0.01673	0.0984	0.01015	0.00276	0.00759	0.02283	0.00107	0.12442	0.01956	0.01679	0.01841	0.0057	0.01759	0	0.00901	0.0082	0	0.00798	0.20277	0.06106	0.46874	0.01472	0.00414	0	0.0938	0.07595	0.00378	0.05592	0.27105	0.16709	7.03802	0	0.04218	0.13748	0.15641	0.38378	0.11678	0.00864	0.0518	0.05889	0.04875	0.3522	0.01607	0.20964	0.11923
k__Bacteria|p__Firmicutes|c__Clostridia|o__Clostridiales|f__Clostridiales_no0me|g__Clostridiales_no0me	0.00666	0	0	0	0	0	0	0	0	0	0	0	0	0	0	0	0	0	0	0.00671	0	0	0	0	0.0815	0	0	0	0.00646	0.00263	0	0	0.01235	0	0.25077	0	0	0	0	0.15358	0	0	0.00757	0	0.01167	0	0.0005	0.00077	0.02621
k__Bacteria|p__Firmicutes|c__Clostridia|o__Clostridiales|f__Clostridiales_no0me|g__Clostridiales_no0me|s__Bacteroides_pectinophilus	0	0	0	0	0	0	0	0	0	0	0	0	0	0	0	0	0	0	0	0	0	0	0	0	0	0	0	0	0	0	0	0	0	0	0	0	0	0	0	0	0	0	0	0	0	0	0	0	0
k__Bacteria|p__Firmicutes|c__Clostridia|o__Clostridiales|f__Clostridiales_no0me|g__Clostridiales_no0me|s__Bacteroides_pectinophilus|t__GCF_000155855	0	0	0	0	0	0	0	0	0	0	0	0	0	0	0	0	0	0	0	0	0	0	0	0	0	0	0	0	0	0	0	0	0	0	0	0	0	0	0	0	0	0	0	0	0	0	0	0	0
k__Bacteria|p__Firmicutes|c__Clostridia|o__Clostridiales|f__Clostridiales_no0me|g__Clostridiales_no0me|s__Clostridiales_bacterium_1_7_47FAA	0.00666	0	0	0	0	0	0	0	0	0	0	0	0	0	0	0	0	0	0	0.00671	0	0	0	0	0.0815	0	0	0	0.00646	0.00263	0	0	0.01235	0	0.25077	0	0	0	0	0.15358	0	0	0.00757	0	0.01167	0	0.0005	0.00077	0.02621
k__Bacteria|p__Firmicutes|c__Clostridia|o__Clostridiales|f__Clostridiales_no0me|g__Clostridiales_no0me|s__Clostridiales_bacterium_1_7_47FAA|t__GCF_000155435	0.00666	0	0	0	0	0	0	0	0	0	0	0	0	0	0	0	0	0	0	0.00671	0	0	0	0	0.0815	0	0	0	0.00646	0.00263	0	0	0.01235	0	0.25077	0	0	0	0	0.15358	0	0	0.00757	0	0.01167	0	0.0005	0.00077	0.02621
k__Bacteria|p__Firmicutes|c__Clostridia|o__Clostridiales|f__Clostridiales_no0me|g__Flavonifractor	0	0.00905	0	0.01533	0.00443	0.03989	0.00372	0	0.00344	0.01862	0.00107	0.08399	0.00954	0.00258	0.01033	0	0.01347	0	0.00152	0	0	0	0.07411	0.00515	0.33488	0	0.00161	0	0.03679	0.0684	0	0.05592	0.25869	0.03387	6.78724	0	0.02796	0.02425	0.04886	0.00703	0.03805	0.00864	0.04422	0.00861	0.01821	0.16	0.01557	0.20007	0.06225
k__Bacteria|p__Firmicutes|c__Clostridia|o__Clostridiales|f__Clostridiales_no0me|g__Flavonifractor|s__Flavonifractor_plautii	0	0.00905	0	0.01533	0.00443	0.03989	0.00372	0	0.00344	0.01862	0.00107	0.08399	0.00954	0.00258	0.01033	0	0.01347	0	0.00152	0	0	0	0.07411	0.00515	0.33488	0	0.00161	0	0.03679	0.0684	0	0.05592	0.25869	0.03387	6.78724	0	0.02796	0.02425	0.04886	0.00703	0.03805	0.00864	0.04422	0.00861	0.01821	0.16	0.01557	0.20007	0.06225
k__Bacteria|p__Firmicutes|c__Clostridia|o__Clostridiales|f__Clostridiales_no0me|g__Flavonifractor|s__Flavonifractor_plautii|t__GCF_000239295	0	0.00905	0	0.01533	0.00443	0.03989	0.00372	0	0.00344	0.01862	0.00107	0.08399	0.00954	0.00258	0.01033	0	0.01347	0	0.00152	0	0	0	0.07411	0.00515	0.33488	0	0.00161	0	0.03679	0.0684	0	0.05592	0.25869	0.03387	6.78724	0	0.02796	0.02425	0.04886	0.00703	0.03805	0.00864	0.04422	0.00861	0.01821	0.16	0.01557	0.20007	0.06225
k__Bacteria|p__Firmicutes|c__Clostridia|o__Clostridiales|f__Clostridiales_no0me|g__Pseudoflavonifractor	0.00233	0.00944	0.00492	0.00866	0.01229	0.05851	0.00643	0.00276	0.00415	0.0042	0	0.04042	0.01002	0.01421	0.00808	0.0057	0.00412	0	0.00749	0.00149	0	0.00798	0.12867	0.05592	0.05237	0.01472	0.00253	0	0.05055	0.00492	0.00378	0	0	0.13322	0	0	0.01422	0.11324	0.10755	0.22317	0.07873	0	0	0.05028	0.01888	0.1922	0	0.00879	0.03076
k__Bacteria|p__Firmicutes|c__Clostridia|o__Clostridiales|f__Clostridiales_no0me|g__Pseudoflavonifractor|s__Pseudoflavonifractor_capillosus	0.00233	0.00944	0.00492	0.00866	0.01229	0.05851	0.00643	0.00276	0.00415	0.0042	0	0.04042	0.01002	0.01421	0.00808	0.0057	0.00412	0	0.00749	0.00149	0	0.00798	0.12867	0.05592	0.05237	0.01472	0.00253	0	0.05055	0.00492	0.00378	0	0	0.13322	0	0	0.01422	0.11324	0.10755	0.22317	0.07873	0	0	0.05028	0.01888	0.1922	0	0.00879	0.03076
k__Bacteria|p__Firmicutes|c__Clostridia|o__Clostridiales|f__Clostridiales_no0me|g__Pseudoflavonifractor|s__Pseudoflavonifractor_capillosus|t__GCF_000169255	0.00233	0.00944	0.00492	0.00866	0.01229	0.05851	0.00643	0.00276	0.00415	0.0042	0	0.04042	0.01002	0.01421	0.00808	0.0057	0.00412	0	0.00749	0.00149	0	0.00798	0.12867	0.05592	0.05237	0.01472	0.00253	0	0.05055	0.00492	0.00378	0	0	0.13322	0	0	0.01422	0.11324	0.10755	0.22317	0.07873	0	0	0.05028	0.01888	0.1922	0	0.00879	0.03076
k__Bacteria|p__Firmicutes|c__Clostridia|o__Clostridiales|f__Eubacteriaceae	29.3197	18.1515	2.19049	6.02689	17.307	1.54769	1.63221	7.02132	9.5631	3.74512	6.92403	2.41263	2.47828	3.09242	3.50691	24.5402	0.78564	9.99113	2.46629	0.93906	5.19473	1.60629	0.53909	3.59272	14.1441	4.12864	9.12671	0.45775	0.55708	0.92723	5.91787	0.4838	1.42868	7.01369	1.72147	5.10288	4.54119	6.79259	6.17587	5.47518	13.9362	5.42871	2.35258	0.43092	10.3207	3.59506	0.18598	2.2698	30.7099
k__Bacteria|p__Firmicutes|c__Clostridia|o__Clostridiales|f__Eubacteriaceae|g__Eubacterium	29.3197	18.1515	2.19049	6.02689	17.307	1.54769	1.63221	7.02132	9.5631	3.74512	6.92403	2.41263	2.47828	3.09242	3.50691	24.5402	0.78564	9.99113	2.46629	0.93906	5.19473	1.60629	0.53909	3.59272	14.1441	4.12864	9.12671	0.45775	0.55708	0.92723	5.91787	0.4838	1.42868	7.01369	1.72147	5.10288	4.54119	6.79259	6.17587	5.47518	13.9362	5.42871	2.35258	0.43092	10.3207	3.59506	0.18598	2.2698	30.7099
k__Bacteria|p__Firmicutes|c__Clostridia|o__Clostridiales|f__Eubacteriaceae|g__Eubacterium|s__Eubacterium_eligens	1.08273	4.99137	0.33371	0.32982	0	0.12225	0.19906	1.08613	0.37543	2.68075	1.4161	0.66998	0.10746	2.51719	1.14602	1.41838	0.43406	0.94327	0.65614	0.80763	4.20051	0.55641	0.0541	0.06644	7.07946	3.86536	0.23731	0.30142	0.37714	0.02385	1.75551	0.05305	0	0.02779	0.01473	0.83138	4.15993	0.36981	0.82826	4.6444	1.83944	0.12042	0.00292	0.25703	0	0.17238	0.01223	0.00218	0.42785
k__Bacteria|p__Firmicutes|c__Clostridia|o__Clostridiales|f__Eubacteriaceae|g__Eubacterium|s__Eubacterium_eligens|t__GCF_000146185	1.08273	4.99137	0.33371	0.32982	0	0.12225	0.19906	1.08613	0.37543	2.68075	1.4161	0.66998	0.10746	2.51719	1.14602	1.41838	0.43406	0.94327	0.65614	0.80763	4.20051	0.55641	0.0541	0.06644	7.07946	3.86536	0.23731	0.30142	0.37714	0.02385	1.75551	0.05305	0	0.02779	0.01473	0.83138	4.15993	0.36981	0.82826	4.6444	1.83944	0.12042	0.00292	0.25703	0	0.17238	0.01223	0.00218	0.42785
k__Bacteria|p__Firmicutes|c__Clostridia|o__Clostridiales|f__Eubacteriaceae|g__Eubacterium|s__Eubacterium_hallii	0.09276	0.64106	1.12048	0.05384	0.65254	0.46208	0.2626	0.1128	0.00588	1.06372	0.22387	1.53444	0.86971	0.01306	0.18796	0.07826	0.27217	0.21325	0	0.13143	0.5323	0.41708	0	0.00227	0.00764	0	0	0	0	0	0.05284	0.00149	0.01015	0.01545	0	0.03817	0	0	0	0	0.01933	0	0	0	0.00531	0.00043	0.0058	0.01563	0.0107
k__Bacteria|p__Firmicutes|c__Clostridia|o__Clostridiales|f__Eubacteriaceae|g__Eubacterium|s__Eubacterium_hallii|t__GCF_000173975	0.09276	0.64106	1.12048	0.05384	0.65254	0.46208	0.2626	0.1128	0.00588	1.06372	0.22387	1.53444	0.86971	0.01306	0.18796	0.07826	0.27217	0.21325	0	0.13143	0.5323	0.41708	0	0.00227	0.00764	0	0	0	0	0	0.05284	0.00149	0.01015	0.01545	0	0.03817	0	0	0	0	0.01933	0	0	0	0.00531	0.00043	0.0058	0.01563	0.0107
k__Bacteria|p__Firmicutes|c__Clostridia|o__Clostridiales|f__Eubacteriaceae|g__Eubacterium|s__Eubacterium_limosum	0	0	0	0	0	0	0	0	0	0	0	0	0	0	0	0	0.00112	0	0.00861	0	0	0	0	0	0	0	0	0	0	0	0	0	0	0	0	0	0	0	0	0	0	0	0	0	0	0	0	0	0
k__Bacteria|p__Firmicutes|c__Clostridia|o__Clostridiales|f__Eubacteriaceae|g__Eubacterium|s__Eubacterium_limosum|t__GCF_000152245	0	0	0	0	0	0	0	0	0	0	0	0	0	0	0	0	0.00112	0	0.00861	0	0	0	0	0	0	0	0	0	0	0	0	0	0	0	0	0	0	0	0	0	0	0	0	0	0	0	0	0	0
k__Bacteria|p__Firmicutes|c__Clostridia|o__Clostridiales|f__Eubacteriaceae|g__Eubacterium|s__Eubacterium_ramulus	0.00797	0	0.25748	0.02541	0.34091	0.05551	0.04814	0.05927	0.0058	0	0.36623	0	0.1792	0.16887	0.08649	0.78544	0.00114	0.13623	0	0	0.01268	0	0.02135	0.01161	0.07096	0.15917	0	0.00175	0.02148	0.04467	0	0.0139	0.06645	0.00622	0	0	0.02645	0	0.03007	0.04111	0.03257	0	0	0.00157	0	0.03816	0.04724	0	0.02367
k__Bacteria|p__Firmicutes|c__Clostridia|o__Clostridiales|f__Eubacteriaceae|g__Eubacterium|s__Eubacterium_ramulus|t__GCF_000469345	0.00797	0	0.25748	0.02541	0.34091	0.05551	0.04814	0.05927	0.0058	0	0.36623	0	0.1792	0.16887	0.08649	0.78544	0.00114	0.13623	0	0	0.01268	0	0.02135	0.01161	0.07096	0.15917	0	0.00175	0.02148	0.04467	0	0.0139	0.06645	0.00622	0	0	0.02645	0	0.03007	0.04111	0.03257	0	0	0.00157	0	0.03816	0.04724	0	0.02367
k__Bacteria|p__Firmicutes|c__Clostridia|o__Clostridiales|f__Eubacteriaceae|g__Eubacterium|s__Eubacterium_rectale	1.03495	12.246	0.10331	2.0892	0	0	0.91652	5.74312	8.67779	0.00065	4.88403	0.0127	0.8188	0.3933	1.774	10.9169	0.04122	2.51678	1.76256	0	0.2305	0	0.04204	1.22429	6.98603	0.09042	0.17472	0.13649	0.05485	0.78391	3.92989	0.38896	1.32944	6.76556	1.38883	3.85527	0.24641	0.11678	5.27243	0.34234	11.9077	5.18892	0.09306	0.11919	10.1879	3.36661	0.11052	2.20278	30.1562
k__Bacteria|p__Firmicutes|c__Clostridia|o__Clostridiales|f__Eubacteriaceae|g__Eubacterium|s__Eubacterium_rectale|t__Eubacterium_rectale_unclassified	1.03495	12.246	0.10331	2.0892	0	0	0.91652	5.74312	8.67779	0.00065	4.88403	0.0127	0.8188	0.3933	1.774	10.9169	0.04122	2.51678	1.76256	0	0.2305	0	0.04204	1.22429	6.98603	0.09042	0.17472	0.13649	0.05485	0.78391	3.92989	0.38896	1.32944	6.76556	1.38883	3.85527	0.24641	0.11678	5.27243	0.34234	11.9077	5.18892	0.09306	0.11919	10.1879	3.36661	0.11052	2.20278	30.1562
k__Bacteria|p__Firmicutes|c__Clostridia|o__Clostridiales|f__Eubacteriaceae|g__Eubacterium|s__Eubacterium_siraeum	26.973	0.04824	0.08847	3.52861	16.0168	0.43599	0	0.00838	0	0	0.00079	0.19553	0.49851	0	0.14837	11.3412	0	6.18078	0.03897	0	0.06872	0.50893	0.4216	2.28812	0	0.01369	8.68298	0.01585	0.08037	0.07479	0.17963	0.02245	0.02264	0.07386	0.31791	0.15702	0.09823	6.30599	0.0382	0.43445	0.05499	0.10389	2.2566	0.05312	0.12746	0.01748	0.00163	0.00483	0.09148
k__Bacteria|p__Firmicutes|c__Clostridia|o__Clostridiales|f__Eubacteriaceae|g__Eubacterium|s__Eubacterium_siraeum|t__Eubacterium_siraeum_unclassified	26.973	0.04824	0.08847	3.52861	16.0168	0.43599	0	0.00838	0	0	0.00079	0.19553	0.49851	0	0.14837	11.3412	0	6.18078	0.03897	0	0.06872	0.50893	0.4216	2.28812	0	0.01369	8.68298	0.01585	0.08037	0.07479	0.17963	0.02245	0.02264	0.07386	0.31791	0.15702	0.09823	6.30599	0.0382	0.43445	0.05499	0.10389	2.2566	0.05312	0.12746	0.01748	0.00163	0.00483	0.09148
k__Bacteria|p__Firmicutes|c__Clostridia|o__Clostridiales|f__Eubacteriaceae|g__Eubacterium|s__Eubacterium_siraeum|t__GCF_000209915	0	0	0	0	0	0	0	0	0	0	0	0	0	0	0	0	0	0	0	0	0	0	0	0	0	0	0	0	0	0	0	0	0	0	0	0	0	0	0	0	0	0	0	0	0	0	0	0	0
k__Bacteria|p__Firmicutes|c__Clostridia|o__Clostridiales|f__Eubacteriaceae|g__Eubacterium|s__Eubacterium_sp_3_1_31	0	0	0	0	0	0	0	0	0	0	0	0	0.0046	0	0	0	0.03594	0	0	0	0	0	0	0	0	0	0	0	0	0	0	0	0	0	0	0	0	0	0	0	0	0	0	0	0	0	0	0	0
k__Bacteria|p__Firmicutes|c__Clostridia|o__Clostridiales|f__Eubacteriaceae|g__Eubacterium|s__Eubacterium_sp_3_1_31|t__Eubacterium_sp_3_1_31_unclassified	0	0	0	0	0	0	0	0	0	0	0	0	0.0046	0	0	0	0.03594	0	0	0	0	0	0	0	0	0	0	0	0	0	0	0	0	0	0	0	0	0	0	0	0	0	0	0	0	0	0	0	0
k__Bacteria|p__Firmicutes|c__Clostridia|o__Clostridiales|f__Eubacteriaceae|g__Eubacterium|s__Eubacterium_ventriosum	0.12836	0.22477	0.28704	0	0.2967	0.47186	0.20587	0.01162	0.4982	0	0.03301	0	0	0	0.16408	0	0	0.00082	0	0	0.15003	0.12387	0	0	0	0	0.0317	0.00223	0.02325	0	0	0.00396	0	0.12482	0	0.22104	0.01016	0	0.0069	0.01288	0.08222	0.01548	0	0	0	0	0.00856	0.04438	0
k__Bacteria|p__Firmicutes|c__Clostridia|o__Clostridiales|f__Eubacteriaceae|g__Eubacterium|s__Eubacterium_ventriosum|t__GCF_000153885	0.12836	0.22477	0.28704	0	0.2967	0.47186	0.20587	0.01162	0.4982	0	0.03301	0	0	0	0.16408	0	0	0.00082	0	0	0.15003	0.12387	0	0	0	0	0.0317	0.00223	0.02325	0	0	0.00396	0	0.12482	0	0.22104	0.01016	0	0.0069	0.01288	0.08222	0.01548	0	0	0	0	0.00856	0.04438	0
k__Bacteria|p__Firmicutes|c__Clostridia|o__Clostridiales|f__Lachnospiraceae	4.03258	4.53333	8.86099	1.61038	2.89006	10.6038	1.4409	7.36996	3.33942	11.078	4.8587	7.89107	2.97658	0.91607	6.63968	1.63423	3.77313	1.96458	10.2405	1.21812	9.52893	3.62182	1.19823	1.98106	2.52606	1.16221	2.23645	0.48515	16.3196	1.50046	1.9746	2.0632	0.45209	1.13414	9.05963	2.11608	5.39034	1.11975	0.37266	3.17684	3.38666	0.67571	16.5921	33.6558	1.16394	1.50586	1.56153	0.71091	5.1864
k__Bacteria|p__Firmicutes|c__Clostridia|o__Clostridiales|f__Lachnospiraceae|g__A0erostipes	0.03196	0.0025	1.69206	0.00238	0.04489	0.03997	0.06315	0.00576	0.02757	0.30143	0	0.07945	0.04673	0.00712	0.26494	0.01215	0	0.01492	0.00436	0	0.03518	0.063	0	0	0.00138	0	0	0	0	0	0	0	0.003	0	0	0.00084	0	0	0	0	0	0	0	0	0	0	0	0	0.00407
k__Bacteria|p__Firmicutes|c__Clostridia|o__Clostridiales|f__Lachnospiraceae|g__A0erostipes|s__A0erostipes_hadrus	0.03196	0.0025	1.69206	0.00238	0.04489	0.03997	0.06315	0.00576	0.02757	0.30143	0	0.07945	0.04673	0.00712	0.26494	0.01215	0	0.01492	0.00436	0	0.03518	0.063	0	0	0.00138	0	0	0	0	0	0	0	0.003	0	0	0.00084	0	0	0	0	0	0	0	0	0	0	0	0	0.00407
k__Bacteria|p__Firmicutes|c__Clostridia|o__Clostridiales|f__Lachnospiraceae|g__A0erostipes|s__A0erostipes_hadrus|t__GCF_000332875	0.03196	0.0025	1.69206	0.00238	0.04489	0.03997	0.06315	0.00576	0.02757	0.30143	0	0.07945	0.04673	0.00712	0.26494	0.01215	0	0.01492	0.00436	0	0.03518	0.063	0	0	0.00138	0	0	0	0	0	0	0	0.003	0	0	0.00084	0	0	0	0	0	0	0	0	0	0	0	0	0.00407
k__Bacteria|p__Firmicutes|c__Clostridia|o__Clostridiales|f__Lachnospiraceae|g__A0erostipes|s__A0erostipes_unclassified	0	0	0	0	0	0	0	0	0	0	0	0	0	0	0	0	0	0	0	0	0	0	0	0	0	0	0	0	0	0	0	0	0	0	0	0	0	0	0	0	0	0	0	0	0	0	0	0	0
k__Bacteria|p__Firmicutes|c__Clostridia|o__Clostridiales|f__Lachnospiraceae|g__Blautia	0.53607	0.35719	0.56497	0.48188	0.55711	1.45043	0.41294	0.89824	0.8584	1.42614	1.2199	1.61145	1.52985	0.19442	0.40716	0.32974	0.86897	0.4252	1.14347	0.05169	0.35199	0.72807	0.21634	0.07207	0.24422	0.22284	0.07607	0	0.0277	0.38174	0.07361	0.09782	0.08327	0.54478	1.79796	0.12237	0.18176	0.02928	0.0373	0.18148	0.23628	0.0104	0.02234	0.00428	0.31782	0.07283	0.81041	0.22668	0.29083
k__Bacteria|p__Firmicutes|c__Clostridia|o__Clostridiales|f__Lachnospiraceae|g__Blautia|s__Blautia_hydrogenotrophica	0	0	0	0	0.00068	0	0	0	0	0	0	0	0.00029	0	0	0	0	0	0	0	0	0	0	0	0	0	0	0	0	0	0	0	0	0	0	0	0	0	0	0.00087	0	0	0	0	0	0	0	0	0
k__Bacteria|p__Firmicutes|c__Clostridia|o__Clostridiales|f__Lachnospiraceae|g__Blautia|s__Blautia_hydrogenotrophica|t__GCF_000157975	0	0	0	0	0.00068	0	0	0	0	0	0	0	0.00029	0	0	0	0	0	0	0	0	0	0	0	0	0	0	0	0	0	0	0	0	0	0	0	0	0	0	0.00087	0	0	0	0	0	0	0	0	0
k__Bacteria|p__Firmicutes|c__Clostridia|o__Clostridiales|f__Lachnospiraceae|g__Blautia|s__Blautia_producta	0	0	0	0	0.00108	0	0	0	0	0	0	0	0	0	0	0	0	0	0	0	0	0	0	0	0	0	0	0	0	0	0	0	0	0	0	0	0	0	0	0	0	0	0	0	0	0	0	0	0
k__Bacteria|p__Firmicutes|c__Clostridia|o__Clostridiales|f__Lachnospiraceae|g__Blautia|s__Blautia_producta|t__GCF_000373885	0	0	0	0	0.00108	0	0	0	0	0	0	0	0	0	0	0	0	0	0	0	0	0	0	0	0	0	0	0	0	0	0	0	0	0	0	0	0	0	0	0	0	0	0	0	0	0	0	0	0
k__Bacteria|p__Firmicutes|c__Clostridia|o__Clostridiales|f__Lachnospiraceae|g__Blautia|s__Ruminococcus_g0vus	0	0.00886	0	0.15981	0	0.0234	0	0.06108	0.02785	0.08712	0	0.02032	0	0	0.03837	0.0059	0.24081	0	0.26125	0	0	0	0	0	0	0	0	0	0	0.11054	0	0	0.00104	0.004	1.47609	0	0	0	0.00044	0.09468	0.00149	0	0.00417	0	0	0	0.50408	0.01995	0.01273
k__Bacteria|p__Firmicutes|c__Clostridia|o__Clostridiales|f__Lachnospiraceae|g__Blautia|s__Ruminococcus_g0vus|t__Ruminococcus_g0vus_unclassified	0	0.00886	0	0.15981	0	0.0234	0	0.06108	0.02785	0.08712	0	0.02032	0	0	0.03837	0.0059	0.24081	0	0.26125	0	0	0	0	0	0	0	0	0	0	0.11054	0	0	0.00104	0.004	1.47609	0	0	0	0.00044	0.09468	0.00149	0	0.00417	0	0	0	0.50408	0.01995	0.01273
k__Bacteria|p__Firmicutes|c__Clostridia|o__Clostridiales|f__Lachnospiraceae|g__Blautia|s__Ruminococcus_obeum	0.06487	0.0539	0.31062	0.11491	0.01771	0.32799	0.23413	0.10438	0.19346	0.1335	0.22561	0.23489	0.2269	0.09634	0.09697	0.08143	0.12731	0.2701	0.54267	0.00847	0.20137	0.24209	0.00748	0.01882	0.14032	0.02551	0.00511	0	0.01051	0.05926	0.07361	0.00324	0.05584	0.04977	0.00105	0.06862	0.02696	0	0.03686	0.02239	0.04439	0.0104	0.01816	0.00428	0.02423	0.01044	0	0.03535	0.07738
k__Bacteria|p__Firmicutes|c__Clostridia|o__Clostridiales|f__Lachnospiraceae|g__Blautia|s__Ruminococcus_obeum|t__Ruminococcus_obeum_unclassified	0.06487	0.0539	0.31062	0.11491	0.01771	0.32799	0.23413	0.10438	0.19346	0.1335	0.22561	0.23489	0.2269	0.09634	0.09697	0.08143	0.12731	0.2701	0.54267	0.00847	0.20137	0.24209	0.00748	0.01882	0.14032	0.02551	0.00511	0	0.01051	0.05926	0.07361	0.00324	0.05584	0.04977	0.00105	0.06862	0.02696	0	0.03686	0.02239	0.04439	0.0104	0.01816	0.00428	0.02423	0.01044	0	0.03535	0.07738
k__Bacteria|p__Firmicutes|c__Clostridia|o__Clostridiales|f__Lachnospiraceae|g__Blautia|s__Ruminococcus_torques	0.4712	0.29443	0.25435	0.20716	0.53764	1.09904	0.17881	0.73279	0.63709	1.20552	0.99429	1.35624	1.30266	0.09808	0.27182	0.24241	0.50085	0.1551	0.33955	0.04322	0.15061	0.48598	0.20886	0.05325	0.1039	0.19733	0.07096	0	0.01719	0.21195	0	0.09458	0.02638	0.49101	0.32082	0.05375	0.1548	0.02928	0	0.06354	0.1904	0	0	0	0.29359	0.06239	0.30633	0.17138	0.20072
k__Bacteria|p__Firmicutes|c__Clostridia|o__Clostridiales|f__Lachnospiraceae|g__Blautia|s__Ruminococcus_torques|t__GCF_000210035	0	0	0	0	0	0	0	0.34857	0	0	0	0	0	0	0	0	0	0	0	0	0	0	0	0	0	0	0	0	0	0	0	0	0	0	0	0	0	0	0	0	0	0	0	0	0	0	0	0	0
k__Bacteria|p__Firmicutes|c__Clostridia|o__Clostridiales|f__Lachnospiraceae|g__Blautia|s__Ruminococcus_torques|t__Ruminococcus_torques_unclassified	0.4712	0.29443	0.25435	0.20716	0.53764	1.09904	0.17881	0.38421	0.63709	1.20552	0.99429	1.35624	1.30266	0.09808	0.27182	0.24241	0.50085	0.1551	0.33955	0.04322	0.15061	0.48598	0.20886	0.05325	0.1039	0.19733	0.07096	0	0.01719	0.21195	0	0.09458	0.02638	0.49101	0.32082	0.05375	0.1548	0.02928	0	0.06354	0.1904	0	0	0	0.29359	0.06239	0.30633	0.17138	0.20072
k__Bacteria|p__Firmicutes|c__Clostridia|o__Clostridiales|f__Lachnospiraceae|g__Butyrivibrio	0	0	0	0	0	0	0	0	0	0	0	0	0	0	0	0	0	0	0	0	0	0	0.14165	0.03859	0	0.03682	0.03769	0.01693	15.7127	0.07933	0.03234	0.03401	0.0452	0.03828	0.10505	0.89146	0	0.03767	0	0	0.00139	0.03359	0.04253	28.5141	0.02686	0.03784	0.11853	0	0
k__Bacteria|p__Firmicutes|c__Clostridia|o__Clostridiales|f__Lachnospiraceae|g__Butyrivibrio|s__Butyrivibrio_crossotus	0	0	0	0	0	0	0	0	0	0	0	0	0	0	0	0	0	0	0	0	0	0	0.14165	0.03859	0	0.03682	0.03769	0.01693	15.7127	0.07933	0.03234	0.03401	0.0452	0.03828	0.10505	0.89146	0	0.03767	0	0	0.00139	0.03359	0.04253	28.5141	0.02686	0.03784	0.11853	0	0
k__Bacteria|p__Firmicutes|c__Clostridia|o__Clostridiales|f__Lachnospiraceae|g__Butyrivibrio|s__Butyrivibrio_crossotus|t__GCF_000156015	0	0	0	0	0	0	0	0	0	0	0	0	0	0	0	0	0	0	0	0	0	0	0.14165	0.03859	0	0.03682	0.03769	0.01693	15.7127	0.07933	0.03234	0.03401	0.0452	0.03828	0.10505	0.89146	0	0.03767	0	0	0.00139	0.03359	0.04253	28.5141	0.02686	0.03784	0.11853	0	0
k__Bacteria|p__Firmicutes|c__Clostridia|o__Clostridiales|f__Lachnospiraceae|g__Coprococcus	1.96993	0.74886	0.65689	0.51572	0.44409	1.08398	0.11867	0.51998	0.08706	0.5756	0.24461	0.24131	0	0	0.23545	0.40241	0.24689	0.1217	0.12028	0	7.56251	0.18809	0	1.40117	0.21389	0.04189	0.06217	0.01859	0.02736	0.33581	0.64758	0.03138	0.03827	0.08157	0.45116	0.13471	0.13955	0.20219	0.03669	0.4091	0.045	0.00438	0.01534	3.79966	0.08342	0.08006	0.01795	0.00488	0
k__Bacteria|p__Firmicutes|c__Clostridia|o__Clostridiales|f__Lachnospiraceae|g__Coprococcus|s__Coprococcus_catus	0.12128	0.20347	0.11138	0.13519	0	0	0.03581	0.15761	0.01588	0.5756	0.15004	0.11482	0	0	0.04243	0.08667	0.12042	0.05776	0.12028	0	0.16049	0.05664	0	0.00445	0.04	0.01059	0.04143	0.01859	0.00467	0.09382	0.00232	0.03138	0	0.01165	0	0.03303	0.006	0.00706	0.00913	0.07864	0.00729	0.00104	0	0.00351	0.08165	0.00191	0.00198	0	0
k__Bacteria|p__Firmicutes|c__Clostridia|o__Clostridiales|f__Lachnospiraceae|g__Coprococcus|s__Coprococcus_catus|t__GCF_000210555	0.12128	0.20347	0.11138	0.13519	0	0	0.03581	0.15761	0.01588	0.5756	0.15004	0.11482	0	0	0.04243	0.08667	0.12042	0.05776	0.12028	0	0.16049	0.05664	0	0.00445	0.04	0.01059	0.04143	0.01859	0.00467	0.09382	0.00232	0.03138	0	0.01165	0	0.03303	0.006	0.00706	0.00913	0.07864	0.00729	0.00104	0	0.00351	0.08165	0.00191	0.00198	0	0
k__Bacteria|p__Firmicutes|c__Clostridia|o__Clostridiales|f__Lachnospiraceae|g__Coprococcus|s__Coprococcus_comes	0.04596	0.5454	0.54551	0.0912	0.44409	1.08398	0.08286	0.36237	0.07117	0	0.09457	0.12649	0	0	0.19302	0.31574	0.12648	0.06394	0	0	0.1461	0.13145	0	0.03469	0.17388	0.0313	0.02073	0	0.02268	0.24199	0.00602	0	0.03827	0.05409	0.45116	0.10167	0.13355	0.19514	0.02756	0.33046	0.0377	0.00333	0.01329	0.00059	0.00178	0.07815	0.0043	0.00488	0
k__Bacteria|p__Firmicutes|c__Clostridia|o__Clostridiales|f__Lachnospiraceae|g__Coprococcus|s__Coprococcus_comes|t__GCF_000155875	0.04596	0.5454	0.54551	0.0912	0.44409	1.08398	0.08286	0.36237	0.07117	0	0.09457	0.12649	0	0	0.19302	0.31574	0.12648	0.06394	0	0	0.1461	0.13145	0	0.03469	0.17388	0.0313	0.02073	0	0.02268	0.24199	0.00602	0	0.03827	0.05409	0.45116	0.10167	0.13355	0.19514	0.02756	0.33046	0.0377	0.00333	0.01329	0.00059	0.00178	0.07815	0.0043	0.00488	0
k__Bacteria|p__Firmicutes|c__Clostridia|o__Clostridiales|f__Lachnospiraceae|g__Coprococcus|s__Coprococcus_eutactus	1.8027	0	0	0	0	0	0	0	0	0	0	0	0	0	0	0	0	0	0	0	0.00109	0	0	0	0	0	0	0	0	0	0	0	0	0.01583	0	0	0	0	0	0	0	0	0.00205	0	0	0	0.01167	0	0
k__Bacteria|p__Firmicutes|c__Clostridia|o__Clostridiales|f__Lachnospiraceae|g__Coprococcus|s__Coprococcus_eutactus|t__GCF_000154425	1.8027	0	0	0	0	0	0	0	0	0	0	0	0	0	0	0	0	0	0	0	0.00109	0	0	0	0	0	0	0	0	0	0	0	0	0.01583	0	0	0	0	0	0	0	0	0.00205	0	0	0	0.01167	0	0
k__Bacteria|p__Firmicutes|c__Clostridia|o__Clostridiales|f__Lachnospiraceae|g__Coprococcus|s__Coprococcus_sp_ART55_1	0	0	0	0.28933	0	0	0	0	0	0	0	0	0	0	0	0	0	0	0	0	7.25483	0	0	1.36203	0	0	0	0	0	0	0.63924	0	0	0	0	0	0	0	0	0	0	0	0	3.79556	0	0	0	0	0
k__Bacteria|p__Firmicutes|c__Clostridia|o__Clostridiales|f__Lachnospiraceae|g__Coprococcus|s__Coprococcus_sp_ART55_1|t__GCF_000210595	0	0	0	0.28933	0	0	0	0	0	0	0	0	0	0	0	0	0	0	0	0	7.25483	0	0	1.36203	0	0	0	0	0	0	0.63924	0	0	0	0	0	0	0	0	0	0	0	0	3.79556	0	0	0	0	0
k__Bacteria|p__Firmicutes|c__Clostridia|o__Clostridiales|f__Lachnospiraceae|g__Dorea	0.09018	0.42259	2.32738	0.10278	0.80752	0.08772	0.22205	0.97398	0.59888	0.23066	0.29837	0.48519	0.07752	0.05585	0.15236	0.04297	1.03681	0.43788	0.70178	0.08623	0.48799	0.54344	0.00273	0.02021	0.05431	0.01245	0.0828	0	0.04216	0.10101	0.07089	0.02911	0.03143	0.18584	0.08952	0.48417	0.02258	0.11334	0.00692	0.00743	0.01751	0.02787	0.0095	0.00324	0.01498	0.00442	0.01225	0.00488	0.00301
k__Bacteria|p__Firmicutes|c__Clostridia|o__Clostridiales|f__Lachnospiraceae|g__Dorea|s__Dorea_formicigenerans	0.00805	0.18465	0.27561	0.04801	0.00239	0.02091	0.03822	0.24117	0.50774	0.23066	0.14661	0.15891	0.07752	0.03847	0.04701	0.04297	0.72332	0.0135	0.17145	0	0.12118	0.04616	0.00273	0.00391	0.02377	0	0.00965	0	0	0.10101	0.01029	0.00863	0.00802	0.07717	0	0.03299	0.01121	0	0	0	0	0	0	0.00324	0.01498	0.00241	0.00552	0	0.00301
k__Bacteria|p__Firmicutes|c__Clostridia|o__Clostridiales|f__Lachnospiraceae|g__Dorea|s__Dorea_formicigenerans|t__Dorea_formicigenerans_unclassified	0.00805	0.18465	0.27561	0.04801	0.00239	0.02091	0.03822	0.24117	0.50774	0.23066	0.14661	0.15891	0.07752	0.03847	0.04701	0.04297	0.72332	0.0135	0.17145	0	0.12118	0.04616	0.00273	0.00391	0.02377	0	0.00965	0	0	0.10101	0.01029	0.00863	0.00802	0.07717	0	0.03299	0.01121	0	0	0	0	0	0	0.00324	0.01498	0.00241	0.00552	0	0.00301
k__Bacteria|p__Firmicutes|c__Clostridia|o__Clostridiales|f__Lachnospiraceae|g__Dorea|s__Dorea_longicate0	0.08212	0.23793	2.05177	0.05477	0.80513	0.06681	0.18383	0.73281	0.09114	0	0.15176	0.32628	0	0.01738	0.10535	0	0.31348	0.42438	0.53033	0.03103	0.36682	0.49728	0	0.0163	0.03055	0	0.07315	0	0	0	0.02428	0.00784	0.0234	0.10867	0.08952	0.45119	0.01138	0	0.00692	0.00743	0.01751	0.0201	0	0	0	0.00202	0.00673	0	0
k__Bacteria|p__Firmicutes|c__Clostridia|o__Clostridiales|f__Lachnospiraceae|g__Dorea|s__Dorea_longicate0|t__GCF_000154065	0.08212	0.23793	2.05177	0.05477	0.80513	0.06681	0.18383	0.73281	0.09114	0	0.15176	0.32628	0	0.01738	0.10535	0	0.31348	0.42438	0.53033	0.03103	0.36682	0.49728	0	0.0163	0.03055	0	0.07315	0	0	0	0.02428	0.00784	0.0234	0.10867	0.08952	0.45119	0.01138	0	0.00692	0.00743	0.01751	0.0201	0	0	0	0.00202	0.00673	0	0
k__Bacteria|p__Firmicutes|c__Clostridia|o__Clostridiales|f__Lachnospiraceae|g__Dorea|s__Dorea_unclassified	0	0	0	0	0	0	0	0	0	0	0	0	0	0	0	0	0	0	0	0.0552	0	0	0	0	0	0.01245	0	0	0.04216	0	0.03632	0.01264	0	0	0	0	0	0.11334	0	0	0	0.00776	0.0095	0	0	0	0	0.00488	0
k__Bacteria|p__Firmicutes|c__Clostridia|o__Clostridiales|f__Lachnospiraceae|g__Lachnospiraceae_no0me	1.09943	0.35005	2.224	0.01122	0.30033	6.38017	0.29247	0.00674	0.02484	0.70827	0.93043	0.40647	0.18821	0.10534	0.16131	0.05043	0.52813	0.12536	0.43878	1.05606	0.25835	0.2895	0.59928	0.15812	0.79053	0.16602	1.87043	0.01932	0.07247	0.2777	0.06811	0.205	0.09901	0.13282	6.45041	0.0287	0.23882	0.05287	0.08107	0.17112	1.45456	0.09177	0.47589	0.10369	0.67042	0.5798	0.15323	0.02166	0.77694
k__Bacteria|p__Firmicutes|c__Clostridia|o__Clostridiales|f__Lachnospiraceae|g__Lachnospiraceae_no0me|s__Lachnospiraceae_bacterium_1_1_57FAA	0.83427	0.29131	0	0	0	6.2842	0.02284	0	0	0.40205	0	0	0.06186	0	0	0	0.28317	0.08769	0	0.64139	0.00738	0.01278	0.46496	0.00605	0	0.08705	0.02517	0	0	0.2097	0	0	0	0	5.52319	0	0.03506	0	0	0.03052	0.0101	0	0	0	0.50834	0	0.11732	0	0.56074
k__Bacteria|p__Firmicutes|c__Clostridia|o__Clostridiales|f__Lachnospiraceae|g__Lachnospiraceae_no0me|s__Lachnospiraceae_bacterium_1_1_57FAA|t__GCF_000218445	0.83427	0.29131	0	0	0	6.2842	0.02284	0	0	0.40205	0	0	0.06186	0	0	0	0.28317	0.08769	0	0.64139	0.00738	0.01278	0.46496	0.00605	0	0.08705	0.02517	0	0	0.2097	0	0	0	0	5.52319	0	0.03506	0	0	0.03052	0.0101	0	0	0	0.50834	0	0.11732	0	0.56074
k__Bacteria|p__Firmicutes|c__Clostridia|o__Clostridiales|f__Lachnospiraceae|g__Lachnospiraceae_no0me|s__Lachnospiraceae_bacterium_1_4_56FAA	0	0	0	0	0.1446	0.00192	0	0	0.00541	0.00493	0	0.01895	0	0.0315	0.00641	0.00074	0.02832	0	0	0	0	0	0	0	0	0	0	0	0	0	0	0	0.0058	0	0	0	0	0	0	0.0042	0	0	0	0	0	0	0	0	0
k__Bacteria|p__Firmicutes|c__Clostridia|o__Clostridiales|f__Lachnospiraceae|g__Lachnospiraceae_no0me|s__Lachnospiraceae_bacterium_1_4_56FAA|t__GCF_000218385	0	0	0	0	0.1446	0.00192	0	0	0.00541	0.00493	0	0.01895	0	0.0315	0.00641	0.00074	0.02832	0	0	0	0	0	0	0	0	0	0	0	0	0	0	0	0.0058	0	0	0	0	0	0	0.0042	0	0	0	0	0	0	0	0	0
k__Bacteria|p__Firmicutes|c__Clostridia|o__Clostridiales|f__Lachnospiraceae|g__Lachnospiraceae_no0me|s__Lachnospiraceae_bacterium_2_1_58FAA	0	0	0	0	0	0	0.01303	0	0.00321	0.00747	0	0.0025	0	0	0	0	0	0	0	0	0	0	0	0	0	0	0	0	0	0	0	0	0	0	0	0	0	0	0	0	0	0	0	0	0	0	0	0	0
k__Bacteria|p__Firmicutes|c__Clostridia|o__Clostridiales|f__Lachnospiraceae|g__Lachnospiraceae_no0me|s__Lachnospiraceae_bacterium_2_1_58FAA|t__GCF_000218465	0	0	0	0	0	0	0.01303	0	0.00321	0.00747	0	0.0025	0	0	0	0	0	0	0	0	0	0	0	0	0	0	0	0	0	0	0	0	0	0	0	0	0	0	0	0	0	0	0	0	0	0	0	0	0
k__Bacteria|p__Firmicutes|c__Clostridia|o__Clostridiales|f__Lachnospiraceae|g__Lachnospiraceae_no0me|s__Lachnospiraceae_bacterium_3_1_46FAA	0.07953	0.00177	1.45629	0	0.10269	0.00239	0.07203	0.00429	0	0.18736	0.88699	0.06245	0.03865	0.03636	0.00871	0.00383	0.1239	0.00687	0.338	0.00081	0.1917	0	0	0.04414	0	0.0065	1.82338	0.00655	0.0299	0.00186	0.00078	0	0	0.03918	0.6157	0.0157	0.04164	0	0	0.02185	0.03598	0	0.34824	0.05888	0.02047	0.18769	0.00405	0	0
k__Bacteria|p__Firmicutes|c__Clostridia|o__Clostridiales|f__Lachnospiraceae|g__Lachnospiraceae_no0me|s__Lachnospiraceae_bacterium_3_1_46FAA|t__GCF_000209405	0.07953	0.00177	1.45629	0	0.10269	0.00239	0.07203	0.00429	0	0.18736	0.88699	0.06245	0.03865	0.03636	0.00871	0.00383	0.1239	0.00687	0.338	0.00081	0.1917	0	0	0.04414	0	0.0065	1.82338	0.00655	0.0299	0.00186	0.00078	0	0	0.03918	0.6157	0.0157	0.04164	0	0	0.02185	0.03598	0	0.34824	0.05888	0.02047	0.18769	0.00405	0	0
k__Bacteria|p__Firmicutes|c__Clostridia|o__Clostridiales|f__Lachnospiraceae|g__Lachnospiraceae_no0me|s__Lachnospiraceae_bacterium_3_1_57FAA_CT1	0.13373	0.00327	0.01026	0.00193	0.00184	0	0	0	0	0	0	0.25277	0	0	0	0	0.00686	0.00926	0.0039	0.24663	0	0	0	0.01499	0	0	0	0	0.00326	0.01785	0	0	0	0.00728	0.14712	0	0.0082	0	0	0.03812	0	0	0	0	0.00052	0.00066	0	0.00728	0
k__Bacteria|p__Firmicutes|c__Clostridia|o__Clostridiales|f__Lachnospiraceae|g__Lachnospiraceae_no0me|s__Lachnospiraceae_bacterium_3_1_57FAA_CT1|t__GCF_000218405	0.13373	0.00327	0.01026	0.00193	0.00184	0	0	0	0	0	0	0.25277	0	0	0	0	0.00686	0.00926	0.0039	0.24663	0	0	0	0.01499	0	0	0	0	0.00326	0.01785	0	0	0	0.00728	0.14712	0	0.0082	0	0	0.03812	0	0	0	0	0.00052	0.00066	0	0.00728	0
k__Bacteria|p__Firmicutes|c__Clostridia|o__Clostridiales|f__Lachnospiraceae|g__Lachnospiraceae_no0me|s__Lachnospiraceae_bacterium_5_1_57FAA	0	0	0	0	0	0	0	0	0	0	0	0	0	0	0	0	0	0	0	0	0	0	0	0	0	0	0	0	0	0	0	0	0	0	0	0	0	0	0	0	0	0	0	0	0	0	0	0	0
k__Bacteria|p__Firmicutes|c__Clostridia|o__Clostridiales|f__Lachnospiraceae|g__Lachnospiraceae_no0me|s__Lachnospiraceae_bacterium_5_1_57FAA|t__GCF_000218425	0	0	0	0	0	0	0	0	0	0	0	0	0	0	0	0	0	0	0	0	0	0	0	0	0	0	0	0	0	0	0	0	0	0	0	0	0	0	0	0	0	0	0	0	0	0	0	0	0
k__Bacteria|p__Firmicutes|c__Clostridia|o__Clostridiales|f__Lachnospiraceae|g__Lachnospiraceae_no0me|s__Lachnospiraceae_bacterium_5_1_63FAA	0.04672	0.0454	0.52101	0	0.00673	0.02589	0.06145	0	0.00672	0.07579	0.01976	0.00377	0.0603	0.01624	0.01632	0.03362	0.07914	0.0176	0.01307	0.10792	0.05417	0.21895	0	0	0.00043	0.00378	0	0	0	0	0	0	0	0	0	0.00157	0	0	0	0	0	0	0	0	0.00036	0.00484	0	0	0.00105
k__Bacteria|p__Firmicutes|c__Clostridia|o__Clostridiales|f__Lachnospiraceae|g__Lachnospiraceae_no0me|s__Lachnospiraceae_bacterium_5_1_63FAA|t__GCF_000185525	0.04672	0.0454	0.52101	0	0.00673	0.02589	0.06145	0	0.00672	0.07579	0.01976	0.00377	0.0603	0.01624	0.01632	0.03362	0.07914	0.0176	0.01307	0.10792	0.05417	0.21895	0	0	0.00043	0.00378	0	0	0	0	0	0	0	0	0	0.00157	0	0	0	0	0	0	0	0	0.00036	0.00484	0	0	0.00105
k__Bacteria|p__Firmicutes|c__Clostridia|o__Clostridiales|f__Lachnospiraceae|g__Lachnospiraceae_no0me|s__Lachnospiraceae_bacterium_6_1_63FAA	0	0	0	0	0	0	0	0	0	0	0	0	0	0	0	0	0	0	0	0	0	0	0	0	0	0	0	0	0	0	0	0	0	0	0.01056	0	0	0	0	0	0	0	0	0	0	0	0	0	0
k__Bacteria|p__Firmicutes|c__Clostridia|o__Clostridiales|f__Lachnospiraceae|g__Lachnospiraceae_no0me|s__Lachnospiraceae_bacterium_6_1_63FAA|t__GCF_000209425	0	0	0	0	0	0	0	0	0	0	0	0	0	0	0	0	0	0	0	0	0	0	0	0	0	0	0	0	0	0	0	0	0	0	0.01056	0	0	0	0	0	0	0	0	0	0	0	0	0	0
k__Bacteria|p__Firmicutes|c__Clostridia|o__Clostridiales|f__Lachnospiraceae|g__Lachnospiraceae_no0me|s__Lachnospiraceae_bacterium_7_1_58FAA	0.00519	0.0083	0.05624	0.00928	0.04447	0.06577	0.02554	0.00245	0.0095	0.03067	0.02368	0.06603	0.0274	0.02124	0.06324	0.01224	0.00674	0.00395	0.011	0.01834	0.0051	0.00987	0.1061	0.09295	0.21804	0.03314	0.02187	0.01277	0.03931	0.0483	0.04254	0.16118	0.08625	0.08636	0.15383	0.01143	0.15393	0.05287	0.0628	0.06813	0.22099	0.09177	0.05617	0.0287	0.14073	0.36975	0.03186	0.01438	0.21514
k__Bacteria|p__Firmicutes|c__Clostridia|o__Clostridiales|f__Lachnospiraceae|g__Lachnospiraceae_no0me|s__Lachnospiraceae_bacterium_7_1_58FAA|t__GCF_000242155	0.00519	0.0083	0.05624	0.00928	0.04447	0.06577	0.02554	0.00245	0.0095	0.03067	0.02368	0.06603	0.0274	0.02124	0.06324	0.01224	0.00674	0.00395	0.011	0.01834	0.0051	0.00987	0.1061	0.09295	0.21804	0.03314	0.02187	0.01277	0.03931	0.0483	0.04254	0.16118	0.08625	0.08636	0.15383	0.01143	0.15393	0.05287	0.0628	0.06813	0.22099	0.09177	0.05617	0.0287	0.14073	0.36975	0.03186	0.01438	0.21514
k__Bacteria|p__Firmicutes|c__Clostridia|o__Clostridiales|f__Lachnospiraceae|g__Lachnospiraceae_no0me|s__Lachnospiraceae_bacterium_8_1_57FAA	0	0	0.1802	0	0	0	0.09759	0	0	0	0	0	0	0	0.06662	0	0	0	0.07282	0.04096	0	0.0479	0.02822	0	0.57205	0.03555	0	0	0	0	0.02479	0.04382	0.00696	0	0	0	0	0	0.01826	0.0083	1.18749	0	0.07147	0.01611	0	0.01686	0	0	0
k__Bacteria|p__Firmicutes|c__Clostridia|o__Clostridiales|f__Lachnospiraceae|g__Lachnospiraceae_no0me|s__Lachnospiraceae_bacterium_8_1_57FAA|t__GCF_000185545	0	0	0.1802	0	0	0	0.09759	0	0	0	0	0	0	0	0.06662	0	0	0	0.07282	0.04096	0	0.0479	0.02822	0	0.57205	0.03555	0	0	0	0	0.02479	0.04382	0.00696	0	0	0	0	0	0.01826	0.0083	1.18749	0	0.07147	0.01611	0	0.01686	0	0	0
k__Bacteria|p__Firmicutes|c__Clostridia|o__Clostridiales|f__Lachnospiraceae|g__Lachnospiraceae_no0me|s__Lachnospiraceae_bacterium_9_1_43BFAA	0	0	0	0	0	0	0	0	0	0	0	0	0	0	0	0	0	0	0	0	0	0	0	0	0	0	0	0	0	0	0	0	0	0	0	0	0	0	0	0	0	0	0	0	0	0	0	0	0
k__Bacteria|p__Firmicutes|c__Clostridia|o__Clostridiales|f__Lachnospiraceae|g__Lachnospiraceae_no0me|s__Lachnospiraceae_bacterium_9_1_43BFAA|t__GCF_000209445	0	0	0	0	0	0	0	0	0	0	0	0	0	0	0	0	0	0	0	0	0	0	0	0	0	0	0	0	0	0	0	0	0	0	0	0	0	0	0	0	0	0	0	0	0	0	0	0	0
k__Bacteria|p__Firmicutes|c__Clostridia|o__Clostridiales|f__Lachnospiraceae|g__Oribacterium	0	0	0	0	0	0	0	0	0	0	0	0	0	0	0	0	0	0	0	0	0	0	0	0	0	0	0	0	0	0	0	0	0	0	0	0	0	0	0	0	0	0	0	0	0	0	0	0	0
k__Bacteria|p__Firmicutes|c__Clostridia|o__Clostridiales|f__Lachnospiraceae|g__Oribacterium|s__Oribacterium_sinus	0	0	0	0	0	0	0	0	0	0	0	0	0	0	0	0	0	0	0	0	0	0	0	0	0	0	0	0	0	0	0	0	0	0	0	0	0	0	0	0	0	0	0	0	0	0	0	0	0
k__Bacteria|p__Firmicutes|c__Clostridia|o__Clostridiales|f__Lachnospiraceae|g__Oribacterium|s__Oribacterium_sinus|t__GCF_000160635	0	0	0	0	0	0	0	0	0	0	0	0	0	0	0	0	0	0	0	0	0	0	0	0	0	0	0	0	0	0	0	0	0	0	0	0	0	0	0	0	0	0	0	0	0	0	0	0	0
k__Bacteria|p__Firmicutes|c__Clostridia|o__Clostridiales|f__Lachnospiraceae|g__Oribacterium|s__Oribacterium_sp_oral_taxon_078	0	0	0	0	0	0	0	0	0	0	0	0	0	0	0	0	0	0	0	0	0	0	0	0	0	0	0	0	0	0	0	0	0	0	0	0	0	0	0	0	0	0	0	0	0	0	0	0	0
k__Bacteria|p__Firmicutes|c__Clostridia|o__Clostridiales|f__Lachnospiraceae|g__Oribacterium|s__Oribacterium_sp_oral_taxon_078|t__Oribacterium_sp_oral_taxon_078_unclassified	0	0	0	0	0	0	0	0	0	0	0	0	0	0	0	0	0	0	0	0	0	0	0	0	0	0	0	0	0	0	0	0	0	0	0	0	0	0	0	0	0	0	0	0	0	0	0	0	0
k__Bacteria|p__Firmicutes|c__Clostridia|o__Clostridiales|f__Lachnospiraceae|g__Roseburia	0.30501	2.65213	1.3957	0.49641	0.73611	1.56155	0.33162	4.96525	1.74267	7.83591	2.1654	5.06721	1.13427	0.55334	5.41845	0.79652	1.09233	0.83952	7.83186	0.02415	0.83291	1.80971	0.23823	0.29089	1.22173	0.68219	0.10729	0.43032	0.43727	0.32487	1.08205	1.66587	0.15192	0.15084	0.16554	0.45383	4.80762	0.6844	0.21069	2.40771	1.63192	0.50771	16.0265	1.23085	0.05044	0.73091	0.44915	0.45282	4.11155
k__Bacteria|p__Firmicutes|c__Clostridia|o__Clostridiales|f__Lachnospiraceae|g__Roseburia|s__Roseburia_hominis	0.13467	0.4712	0.4143	0.08998	0.15214	0.65189	0.12739	0.06003	0.07309	0.57095	0.41828	0.21228	0.28428	0.24603	0.05611	0.26536	0.83857	0.23626	0.08238	0.0098	0.00483	0.73514	0.01364	0.08512	0.54632	0.00256	0.08321	0.06709	0.03109	0.07492	0.64355	0.01654	0.0157	0.01681	0	0.17513	4.56663	0.01168	0.07364	1.67998	0.01322	0.02763	0.00269	0.23822	0.04182	0.55387	0.31385	0.01396	2.96932
k__Bacteria|p__Firmicutes|c__Clostridia|o__Clostridiales|f__Lachnospiraceae|g__Roseburia|s__Roseburia_hominis|t__GCF_000225345	0.13467	0.4712	0.4143	0.08998	0.15214	0.65189	0.12739	0.06003	0.07309	0.57095	0.41828	0.21228	0.28428	0.24603	0.05611	0.26536	0.83857	0.23626	0.08238	0.0098	0.00483	0.73514	0.01364	0.08512	0.54632	0.00256	0.08321	0.06709	0.03109	0.07492	0.64355	0.01654	0.0157	0.01681	0	0.17513	4.56663	0.01168	0.07364	1.67998	0.01322	0.02763	0.00269	0.23822	0.04182	0.55387	0.31385	0.01396	2.96932
k__Bacteria|p__Firmicutes|c__Clostridia|o__Clostridiales|f__Lachnospiraceae|g__Roseburia|s__Roseburia_intesti0lis	0	0.69783	0.01149	0	0.58397	0.90965	0.09137	0.61354	0.4038	2.46008	0.09183	2.66639	0.24812	0.20333	1.60481	0.53116	0.03927	0.5553	4.13667	0.00149	0.09408	1.00488	0.02627	0.00443	0.19854	0.51655	0	0.16175	0.09363	0.07361	0.18662	0.66895	0.00674	0.03369	0.00504	0.13411	0.09071	0.1067	0.05029	0.66475	0.11412	0.10543	4.09637	0.68198	0.0013	0.04394	0.01368	0.22065	1.09677
k__Bacteria|p__Firmicutes|c__Clostridia|o__Clostridiales|f__Lachnospiraceae|g__Roseburia|s__Roseburia_intesti0lis|t__Roseburia_intesti0lis_unclassified	0	0.69783	0.01149	0	0.58397	0.90965	0.09137	0.61354	0.4038	2.46008	0.09183	2.66639	0.24812	0.20333	1.60481	0.53116	0.03927	0.5553	4.13667	0.00149	0.09408	1.00488	0.02627	0.00443	0.19854	0.51655	0	0.16175	0.09363	0.07361	0.18662	0.66895	0.00674	0.03369	0.00504	0.13411	0.09071	0.1067	0.05029	0.66475	0.11412	0.10543	4.09637	0.68198	0.0013	0.04394	0.01368	0.22065	1.09677
k__Bacteria|p__Firmicutes|c__Clostridia|o__Clostridiales|f__Lachnospiraceae|g__Roseburia|s__Roseburia_inulinivorans	0.17034	1.4831	0.96991	0.40643	0	0	0.11286	4.29168	1.26578	0.89701	1.65529	2.18853	0.60186	0.10398	3.75753	0	0.2145	0.04797	3.61281	0	0.3469	0	0.04292	0.0208	0.47687	0.01998	0.02407	0.20148	0.31255	0.17634	0.25188	0.98038	0.12948	0.10034	0.16049	0.14459	0.15029	0.31184	0.08676	0.06297	0.47338	0.37465	11.9275	0.31065	0.00732	0.13309	0.12163	0.0192	0.04546
k__Bacteria|p__Firmicutes|c__Clostridia|o__Clostridiales|f__Lachnospiraceae|g__Roseburia|s__Roseburia_inulinivorans|t__GCF_000174195	0.17034	1.4831	0.96991	0.40643	0	0	0.11286	4.29168	1.26578	0.89701	1.65529	2.18853	0.60186	0.10398	3.75753	0	0.2145	0.04797	3.61281	0	0.3469	0	0.04292	0.0208	0.47687	0.01998	0.02407	0.20148	0.31255	0.17634	0.25188	0.98038	0.12948	0.10034	0.16049	0.14459	0.15029	0.31184	0.08676	0.06297	0.47338	0.37465	11.9275	0.31065	0.00732	0.13309	0.12163	0.0192	0.04546
k__Bacteria|p__Firmicutes|c__Clostridia|o__Clostridiales|f__Lachnospiraceae|g__Roseburia|s__Roseburia_unclassified	0	0	0	0	0	0	0	0	0	3.90787	0	0	0	0	0	0	0	0	0	0.01287	0.38709	0.0697	0.15541	0.18054	0	0.1431	0	0	0	0	0	0	0	0	0	0	0	0.25418	0	0	1.03119	0	0	0	0	0	0	0.199	0
k__Bacteria|p__Firmicutes|c__Clostridia|o__Clostridiales|f__Lachnospiraceae|g__Stomatobaculum	0	0	0	0	0	0	0	0	0	0	0	0	0	0	0	0	0	0	0	0	0	0	0	0	0	0	0	0	0	0	0	0	0	0	0	0	0	0	0	0	0	0	0	0	0	0	0	0	0
k__Bacteria|p__Firmicutes|c__Clostridia|o__Clostridiales|f__Lachnospiraceae|g__Stomatobaculum|s__Stomatobaculum_longum	0	0	0	0	0	0	0	0	0	0	0	0	0	0	0	0	0	0	0	0	0	0	0	0	0	0	0	0	0	0	0	0	0	0	0	0	0	0	0	0	0	0	0	0	0	0	0	0	0
k__Bacteria|p__Firmicutes|c__Clostridia|o__Clostridiales|f__Lachnospiraceae|g__Stomatobaculum|s__Stomatobaculum_longum|t__GCF_000242235	0	0	0	0	0	0	0	0	0	0	0	0	0	0	0	0	0	0	0	0	0	0	0	0	0	0	0	0	0	0	0	0	0	0	0	0	0	0	0	0	0	0	0	0	0	0	0	0	0
k__Bacteria|p__Firmicutes|c__Clostridia|o__Clostridiales|f__Oscillospiraceae	0.03996	0.31565	0.14135	0.26492	0.44574	0.88426	0.1366	0.23827	0.249	0.36651	0.42778	0.8676	0.11405	0.06262	0.15546	0.14393	0.29034	0.02317	0.1244	0.06102	0.03399	0.16562	5.83777	1.72969	2.58363	0.83068	4.009	1.07617	2.52513	1.35364	0.58989	1.28981	3.25253	2.84954	5.10581	0.49185	1.60699	3.62706	1.42086	3.79834	3.86664	0.53082	1.64139	0.80215	5.75718	1.72226	2.54019	7.48774	3.2544
k__Bacteria|p__Firmicutes|c__Clostridia|o__Clostridiales|f__Oscillospiraceae|g__Oscillibacter	0.03996	0.31565	0.14135	0.26492	0.44574	0.88426	0.1366	0.23827	0.249	0.36651	0.42778	0.8676	0.11405	0.06262	0.15546	0.14393	0.29034	0.02317	0.1244	0.06102	0.03399	0.16562	5.83777	1.72969	2.58363	0.83068	4.009	1.07617	2.52513	1.35364	0.58989	1.28981	3.25253	2.84954	5.10581	0.49185	1.60699	3.62706	1.42086	3.79834	3.86664	0.53082	1.64139	0.80215	5.75718	1.72226	2.54019	7.48774	3.2544
k__Bacteria|p__Firmicutes|c__Clostridia|o__Clostridiales|f__Oscillospiraceae|g__Oscillibacter|s__Oscillibacter_sp_KLE_1728	0	0	0	0	0	0	0	0	0	0	0	0	0	0	0	0	0	0	0	0	0	0	0	0	0	0	0	0	0	0	0	0	0	0	0	0	0	0	0	0.99549	0	0	0	0	0	0	0	0	0
k__Bacteria|p__Firmicutes|c__Clostridia|o__Clostridiales|f__Oscillospiraceae|g__Oscillibacter|s__Oscillibacter_sp_KLE_1728|t__GCF_000469425	0	0	0	0	0	0	0	0	0	0	0	0	0	0	0	0	0	0	0	0	0	0	0	0	0	0	0	0	0	0	0	0	0	0	0	0	0	0	0	0.99549	0	0	0	0	0	0	0	0	0
k__Bacteria|p__Firmicutes|c__Clostridia|o__Clostridiales|f__Oscillospiraceae|g__Oscillibacter|s__Oscillibacter_sp_KLE_1745	0	0	0	0	0	0	0	0	0	0	0	0	0	0	0	0	0	0	0	0	0	0	0	0	0	0	0	0	0	0	0	0	0.33044	0	0	0	0	0	0	0	0	0	0	0.39072	0	0	0	0	0
k__Bacteria|p__Firmicutes|c__Clostridia|o__Clostridiales|f__Oscillospiraceae|g__Oscillibacter|s__Oscillibacter_sp_KLE_1745|t__GCF_000469445	0	0	0	0	0	0	0	0	0	0	0	0	0	0	0	0	0	0	0	0	0	0	0	0	0	0	0	0	0	0	0	0	0.33044	0	0	0	0	0	0	0	0	0	0	0.39072	0	0	0	0	0
k__Bacteria|p__Firmicutes|c__Clostridia|o__Clostridiales|f__Oscillospiraceae|g__Oscillibacter|s__Oscillibacter_unclassified	0.03996	0.31565	0.14135	0.26492	0.44574	0.88426	0.1366	0.23827	0.249	0.36651	0.42778	0.8676	0.11405	0.06262	0.15546	0.14393	0.29034	0.02317	0.1244	0.06102	0.03399	0.16562	5.83777	1.72969	2.58363	0.83068	4.009	1.07617	2.52513	1.35364	0.58989	1.28981	2.92208	2.84954	5.10581	0.49185	1.60699	3.62706	1.42086	2.80285	3.86664	0.53082	1.64139	0.41144	5.75718	1.72226	2.54019	7.48774	3.2544
k__Bacteria|p__Firmicutes|c__Clostridia|o__Clostridiales|f__Peptostreptococcaceae	0.01027	0.57891	0.05922	0.19294	0.01027	0.41955	0	0	0.0258	0.01682	0.03087	0.01094	0.02588	0.0203	0	0	0.04443	0.10089	0.17283	0.00894	1.15176	0	0	0	0.0553	0	0	0.11529	0	0	0	0	0	0.01905	0	0.06675	0.00334	0	0.00227	0	0	0	0	0	0	0	0	0	0.00032
k__Bacteria|p__Firmicutes|c__Clostridia|o__Clostridiales|f__Peptostreptococcaceae|g__Peptostreptococcaceae_no0me	0.01027	0.57891	0.05922	0.19294	0.01027	0.41955	0	0	0.0258	0.01682	0.03087	0.01094	0.02588	0.0203	0	0	0.04443	0.10089	0.17283	0.00894	1.15176	0	0	0	0.0553	0	0	0.11529	0	0	0	0	0	0.01905	0	0.06675	0.00334	0	0.00227	0	0	0	0	0	0	0	0	0	0.00032
k__Bacteria|p__Firmicutes|c__Clostridia|o__Clostridiales|f__Peptostreptococcaceae|g__Peptostreptococcaceae_no0me|s__Clostridium_bartlettii	0	0.22475	0	0.14315	0	0.41955	0	0	0.00332	0.01272	0	0	0.00164	0.00956	0	0	0.00532	0.04612	0.17283	0	1.15176	0	0	0	0.00118	0	0	0.01607	0	0	0	0	0	0.00446	0	0	0.00334	0	0.00227	0	0	0	0	0	0	0	0	0	0.00032
k__Bacteria|p__Firmicutes|c__Clostridia|o__Clostridiales|f__Peptostreptococcaceae|g__Peptostreptococcaceae_no0me|s__Clostridium_bartlettii|t__GCF_000154445	0	0.22475	0	0.14315	0	0.41955	0	0	0.00332	0.01272	0	0	0.00164	0.00956	0	0	0.00532	0.04612	0.17283	0	1.15176	0	0	0	0.00118	0	0	0.01607	0	0	0	0	0	0.00446	0	0	0.00334	0	0.00227	0	0	0	0	0	0	0	0	0	0.00032
k__Bacteria|p__Firmicutes|c__Clostridia|o__Clostridiales|f__Peptostreptococcaceae|g__Peptostreptococcaceae_no0me|s__Peptostreptococcaceae_no0me_unclassified	0.01027	0.35416	0.05922	0.0498	0.01027	0	0	0	0.02248	0.0041	0.03087	0.01094	0.02425	0.01074	0	0	0.0391	0.05477	0	0.00894	0	0	0	0	0.05412	0	0	0.09922	0	0	0	0	0	0.01459	0	0.06675	0	0	0	0	0	0	0	0	0	0	0	0	0
k__Bacteria|p__Firmicutes|c__Clostridia|o__Clostridiales|f__Ruminococcaceae	22.7392	19.7082	12.5515	3.78942	9.01389	4.49405	2.89555	15.1612	6.81454	9.49167	18.2671	17.185	13.0305	2.33924	3.66819	10.3639	7.50514	8.82072	9.02576	27.7527	8.64777	10.4847	15.7314	14.3949	26.231	55.9849	41.8253	3.90397	11.0904	7.75176	48.4367	8.87882	31.8191	13.7268	8.14228	39.6827	48.8094	14.1682	9.50397	19.5118	26.2513	9.42299	18.2801	12.6003	28.5202	23.0541	1.96548	9.16697	23.3773
k__Bacteria|p__Firmicutes|c__Clostridia|o__Clostridiales|f__Ruminococcaceae|g__A0erotruncus	0	0	0.01093	0.01524	0.03023	0.02551	0.00521	0	0.02535	0	0.00108	0	0	0	0.00518	0	0	0	0.01206	0	0	0	0	0	0.14931	0	0	0	0.01013	0.2636	0.01362	0.04421	0	0.01626	0.35052	0	0.06411	0.06235	0	0.30338	0.15815	0	0.00649	0.01871	0.13857	0.03743	0.00191	0.15744	0.0089
k__Bacteria|p__Firmicutes|c__Clostridia|o__Clostridiales|f__Ruminococcaceae|g__A0erotruncus|s__A0erotruncus_colihominis	0	0	0	0.00471	0.00027	0.02551	0.00044	0	0	0	0.00108	0	0	0	0.00518	0	0	0	0.01206	0	0	0	0	0	0.11441	0	0	0	0.01013	0.12228	0.00154	0.04421	0	0.00246	0.29689	0	0	0.06235	0	0.15807	0.13077	0	0.00649	0	0.13857	0.01778	0.00191	0.15744	0.0089
k__Bacteria|p__Firmicutes|c__Clostridia|o__Clostridiales|f__Ruminococcaceae|g__A0erotruncus|s__A0erotruncus_colihominis|t__GCF_000154565	0	0	0	0.00471	0.00027	0.02551	0.00044	0	0	0	0.00108	0	0	0	0.00518	0	0	0	0.01206	0	0	0	0	0	0.11441	0	0	0	0.01013	0.12228	0.00154	0.04421	0	0.00246	0.29689	0	0	0.06235	0	0.15807	0.13077	0	0.00649	0	0.13857	0.01778	0.00191	0.15744	0.0089
k__Bacteria|p__Firmicutes|c__Clostridia|o__Clostridiales|f__Ruminococcaceae|g__A0erotruncus|s__A0erotruncus_unclassified	0	0	0.01093	0.01054	0.02996	0	0.00478	0	0.02535	0	0	0	0	0	0	0	0	0	0	0	0	0	0	0	0.03491	0	0	0	0	0.14132	0.01209	0	0	0.0138	0.05363	0	0.06411	0	0	0.1453	0.02737	0	0	0.01871	0	0.01965	0	0	0
k__Bacteria|p__Firmicutes|c__Clostridia|o__Clostridiales|f__Ruminococcaceae|g__Faecalibacterium	5.78106	9.04617	4.08197	1.58548	0.93789	1.6493	1.57165	7.04963	3.325	2.21972	3.55225	4.12657	3.15273	1.73445	0.8822	2.2238	3.68216	3.09296	4.03565	0.08934	3.61826	4.69064	2.47203	5.49924	17.0352	18.5643	2.82246	2.38045	7.39495	4.43977	11.3173	4.7054	23.8013	4.59107	0.52985	8.09761	20.2598	9.16762	6.32543	13.0562	12.4356	7.10191	12.14	9.93195	3.00355	16.4226	0.8161	3.74608	17.7695
k__Bacteria|p__Firmicutes|c__Clostridia|o__Clostridiales|f__Ruminococcaceae|g__Faecalibacterium|s__Faecalibacterium_prausnitzii	5.78106	9.04617	4.08197	1.58548	0.93789	1.6493	1.57165	7.04963	3.325	2.21972	3.55225	4.12657	3.15273	1.73445	0.8822	2.2238	3.68216	3.09296	4.03565	0.08934	3.61826	4.69064	2.47203	5.49924	17.0352	18.5643	2.82246	2.38045	7.39495	4.43977	11.3173	4.7054	23.8013	4.59107	0.52985	8.09761	20.2598	9.16762	6.32543	13.0562	12.4356	7.10191	12.14	9.93195	3.00355	16.4226	0.8161	3.74608	17.7695
k__Bacteria|p__Firmicutes|c__Clostridia|o__Clostridiales|f__Ruminococcaceae|g__Faecalibacterium|s__Faecalibacterium_prausnitzii|t__Faecalibacterium_prausnitzii_unclassified	4.99465	1.18261	3.10605	1.58548	0.93789	1.6493	1.57165	2.95247	2.64917	1.78432	2.20023	4.12657	2.65089	1.73445	0.8822	1.47068	3.68216	1.94615	3.25385	0.08934	3.05386	2.53531	2.47203	3.38965	3.09593	13.0652	2.82246	1.21041	3.68635	4.43977	6.5281	0.46185	14.8367	3.30932	0.52985	5.24594	15.2348	5.27822	3.85088	9.3346	7.37316	7.10191	12.14	8.11401	0.47375	6.39872	0.8161	0	13.9991
k__Bacteria|p__Firmicutes|c__Clostridia|o__Clostridiales|f__Ruminococcaceae|g__Faecalibacterium|s__Faecalibacterium_prausnitzii|t__GCF_000162015	0.7864	7.28	0.63751	0	0	0	0	3.74949	0.43613	0	0.48602	0	0	0	0	0.75312	0	0.77223	0	0	0	0.36174	0	2.10959	12.7751	5.49904	0	1.17004	2.47731	0	1.41571	4.24355	8.96458	1.28175	0	2.85167	2.93851	3.88939	1.11361	3.72157	3.83383	0	0	1.81794	2.5298	7.90689	0	3.74608	2.51376
k__Bacteria|p__Firmicutes|c__Clostridia|o__Clostridiales|f__Ruminococcaceae|g__Faecalibacterium|s__Faecalibacterium_prausnitzii|t__GCF_000166035	0	0.58356	0.33841	0	0	0	0	0.34767	0.2397	0.4354	0.866	0	0.50184	0	0	0	0	0.37457	0.7818	0	0.5644	1.79358	0	0	1.16422	0	0	0	1.2313	0	3.37351	0	0	0	0	0	2.08647	0	1.36094	0	1.22864	0	0	0	0	2.11695	0	0	1.25661
k__Bacteria|p__Firmicutes|c__Clostridia|o__Clostridiales|f__Ruminococcaceae|g__Faecalibacterium|s__Faecalibacterium_prausnitzii|t__GCF_000210735	0	0	0	0	0	0	0	0	0	0	0	0	0	0	0	0	0	0	0	0	0	0	0	0	0	0	0	0	0	0	0	0	0	0	0	0	0	0	0	0	0	0	0	0	0	0	0	0	0
k__Bacteria|p__Firmicutes|c__Clostridia|o__Clostridiales|f__Ruminococcaceae|g__Ruminococcaceae_no0me	0	0.04966	0	0.00116	0.05305	0	0.08934	0.00027	0.00259	0.00037	0.00314	0.05223	0.0689	0.00326	0.0008	0.01266	0.02658	0.03062	0.001	0	0.00038	0	0.34693	0.03191	0.00202	0.01969	0.00831	0	0.01255	0.07053	0.00167	0	0.12108	0.01205	0.00351	0.00447	0.0536	0.4359	0.12532	0.0086	0.0059	0.00881	0.03205	0.06635	0.0553	0.01886	0.00108	0.00958	2.57109
k__Bacteria|p__Firmicutes|c__Clostridia|o__Clostridiales|f__Ruminococcaceae|g__Ruminococcaceae_no0me|s__Ruminococcaceae_bacterium_D16	0	0.04966	0	0.00116	0.05305	0	0.08934	0.00027	0.00259	0.00037	0.00314	0.05223	0.0689	0.00326	0.0008	0.01266	0.02658	0.03062	0.001	0	0.00038	0	0.34693	0.03191	0.00202	0.01969	0.00831	0	0.01255	0.07053	0.00167	0	0.12108	0.01205	0.00351	0.00447	0.0536	0.4359	0.12532	0.0086	0.0059	0.00881	0.03205	0.06635	0.0553	0.01886	0.00108	0.00958	2.57109
k__Bacteria|p__Firmicutes|c__Clostridia|o__Clostridiales|f__Ruminococcaceae|g__Ruminococcaceae_no0me|s__Ruminococcaceae_bacterium_D16|t__GCF_000177015	0	0.04966	0	0.00116	0.05305	0	0.08934	0.00027	0.00259	0.00037	0.00314	0.05223	0.0689	0.00326	0.0008	0.01266	0.02658	0.03062	0.001	0	0.00038	0	0.34693	0.03191	0.00202	0.01969	0.00831	0	0.01255	0.07053	0.00167	0	0.12108	0.01205	0.00351	0.00447	0.0536	0.4359	0.12532	0.0086	0.0059	0.00881	0.03205	0.06635	0.0553	0.01886	0.00108	0.00958	2.57109
k__Bacteria|p__Firmicutes|c__Clostridia|o__Clostridiales|f__Ruminococcaceae|g__Ruminococcus	3.48021	7.97484	0.02362	0	2.72655	2.32447	0.74133	0.91473	0.71163	5.33801	6.15776	8.89259	5.62552	0.21848	1.40965	2.42239	1.07932	1.36155	3.73212	5.71322	2.63977	2.38361	2.27913	0.28682	0.39532	0.95737	0.81773	0.26413	0.15276	0.15708	0.0115	0.00498	0.2176	0.1993	0.22552	1.1307	0.65381	0.35832	0.00807	0.97146	4.80553	0.12144	0.31633	0.1114	17.8136	0.38116	0.01913	0.01319	0.28667
k__Bacteria|p__Firmicutes|c__Clostridia|o__Clostridiales|f__Ruminococcaceae|g__Ruminococcus|s__Ruminococcus_albus	0	0	0	0	0	0	0	0	0.00067	0.01749	0	0	0	0	0	0	0.0009	0	0.00186	0	0	0	0	0	0	0	0	0	0	0	0	0	0	0	0	0	0	0	0	0	0.00076	0	0	0	0	0	0	0	0
k__Bacteria|p__Firmicutes|c__Clostridia|o__Clostridiales|f__Ruminococcaceae|g__Ruminococcus|s__Ruminococcus_albus|t__Ruminococcus_albus_unclassified	0	0	0	0	0	0	0	0	0.00067	0.01749	0	0	0	0	0	0	0.0009	0	0.00186	0	0	0	0	0	0	0	0	0	0	0	0	0	0	0	0	0	0	0	0	0	0.00076	0	0	0	0	0	0	0	0
k__Bacteria|p__Firmicutes|c__Clostridia|o__Clostridiales|f__Ruminococcaceae|g__Ruminococcus|s__Ruminococcus_bromii	2.04965	5.87	0	0	1.57226	2.32447	0	0.07948	0.00117	2.36022	0	0.00288	2.41226	0	0.46016	1.97331	0.33201	0.50489	2.31343	5.71322	1.93121	0.61981	2.27113	0.14796	0	0.24158	0.80008	0.13369	0.14614	0.15708	0.00371	0	0.00769	0.06265	0.22552	0.98552	0.0677	0.34133	0.00732	0.01135	4.3477	0.10579	0.31633	0.07179	17.7712	0.26126	0.01431	0.01319	0.28667
k__Bacteria|p__Firmicutes|c__Clostridia|o__Clostridiales|f__Ruminococcaceae|g__Ruminococcus|s__Ruminococcus_bromii|t__GCF_000209875	2.04965	5.87	0	0	1.57226	2.32447	0	0.07948	0.00117	2.36022	0	0.00288	2.41226	0	0.46016	1.97331	0.33201	0.50489	2.31343	5.71322	1.93121	0.61981	2.27113	0.14796	0	0.24158	0.80008	0.13369	0.14614	0.15708	0.00371	0	0.00769	0.06265	0.22552	0.98552	0.0677	0.34133	0.00732	0.01135	4.3477	0.10579	0.31633	0.07179	17.7712	0.26126	0.01431	0.01319	0.28667
k__Bacteria|p__Firmicutes|c__Clostridia|o__Clostridiales|f__Ruminococcaceae|g__Ruminococcus|s__Ruminococcus_callidus	0	0	0.02362	0	0	0	0	0.01631	0.00451	0	0	0	0	0	0	0	0	0	0.02725	0	0.31083	0	0.0008	0.00346	0	0	0.0014	0.10314	0.00643	0	0	0	0	0	0	0	0.0286	0	0	0.56862	0.13188	0	0	0	0	0.07318	0	0	0
k__Bacteria|p__Firmicutes|c__Clostridia|o__Clostridiales|f__Ruminococcaceae|g__Ruminococcus|s__Ruminococcus_callidus|t__GCF_000468015	0	0	0.02362	0	0	0	0	0.01631	0.00451	0	0	0	0	0	0	0	0	0	0.02725	0	0.31083	0	0.0008	0.00346	0	0	0.0014	0.10314	0.00643	0	0	0	0	0	0	0	0.0286	0	0	0.56862	0.13188	0	0	0	0	0.07318	0	0	0
k__Bacteria|p__Firmicutes|c__Clostridia|o__Clostridiales|f__Ruminococcaceae|g__Ruminococcus|s__Ruminococcus_champanellensis	0	0	0	0	0	0	0	0	0	0	0	0	0	0	0	0	0	0	0	0	0	0	0	0	0	0	0	0	0	0	0	0	0	0	0	0	0	0	0	0	0	0	0	0	0	0	0	0	0
k__Bacteria|p__Firmicutes|c__Clostridia|o__Clostridiales|f__Ruminococcaceae|g__Ruminococcus|s__Ruminococcus_champanellensis|t__GCF_000210095	0	0	0	0	0	0	0	0	0	0	0	0	0	0	0	0	0	0	0	0	0	0	0	0	0	0	0	0	0	0	0	0	0	0	0	0	0	0	0	0	0	0	0	0	0	0	0	0	0
k__Bacteria|p__Firmicutes|c__Clostridia|o__Clostridiales|f__Ruminococcaceae|g__Ruminococcus|s__Ruminococcus_flavefaciens	0	0	0	0	0	0	0	0	0	0.00044	0	0	0	0	0	0	0	0	0	0	0	0	0	0	0	0	0	0	0	0	0	0	0	0	0	0	0	0	0	0	0	0	0	0	0	0	0	0	0
k__Bacteria|p__Firmicutes|c__Clostridia|o__Clostridiales|f__Ruminococcaceae|g__Ruminococcus|s__Ruminococcus_flavefaciens|t__Ruminococcus_flavefaciens_unclassified	0	0	0	0	0	0	0	0	0	0.00044	0	0	0	0	0	0	0	0	0	0	0	0	0	0	0	0	0	0	0	0	0	0	0	0	0	0	0	0	0	0	0	0	0	0	0	0	0	0	0
k__Bacteria|p__Firmicutes|c__Clostridia|o__Clostridiales|f__Ruminococcaceae|g__Ruminococcus|s__Ruminococcus_lactaris	1.43056	0.86956	0	0	0	0	0.22691	0.81893	0.70528	2.95985	6.15776	8.88971	2.70652	0.05432	0.67068	0.44908	0.74641	0.40784	0.6378	0	0	1.2023	0.0072	0.13539	0.39532	0.71579	0.01625	0.0273	0.00019	0	0.00779	0.00498	0.20991	0.13666	0	0.14518	0.55751	0.01699	0.00075	0.39148	0.32519	0.01564	0	0.03961	0.04233	0.04673	0.00482	0	0
k__Bacteria|p__Firmicutes|c__Clostridia|o__Clostridiales|f__Ruminococcaceae|g__Ruminococcus|s__Ruminococcus_lactaris|t__Ruminococcus_lactaris_unclassified	1.43056	0.86956	0	0	0	0	0.22691	0.81893	0.70528	2.95985	6.15776	8.88971	2.70652	0.05432	0.67068	0.44908	0.74641	0.40784	0.6378	0	0	1.2023	0.0072	0.13539	0.39532	0.71579	0.01625	0.0273	0.00019	0	0.00779	0.00498	0.20991	0.13666	0	0.14518	0.55751	0.01699	0.00075	0.39148	0.32519	0.01564	0	0.03961	0.04233	0.04673	0.00482	0	0
k__Bacteria|p__Firmicutes|c__Clostridia|o__Clostridiales|f__Ruminococcaceae|g__Ruminococcus|s__Ruminococcus_sp_5_1_39BFAA	0	1.23528	0	0	1.1543	0	0.51442	0	0	0	0	0	0.50673	0.16416	0.2788	0	0	0.44882	0.75178	0	0.39773	0.56151	0	0	0	0	0	0	0	0	0	0	0	0	0	0	0	0	0	0	0	0	0	0	0	0	0	0	0
k__Bacteria|p__Firmicutes|c__Clostridia|o__Clostridiales|f__Ruminococcaceae|g__Ruminococcus|s__Ruminococcus_sp_5_1_39BFAA|t__GCF_000159975	0	1.23528	0	0	1.1543	0	0.51442	0	0	0	0	0	0.50673	0.16416	0.2788	0	0	0.44882	0.75178	0	0.39773	0.56151	0	0	0	0	0	0	0	0	0	0	0	0	0	0	0	0	0	0	0	0	0	0	0	0	0	0	0
k__Bacteria|p__Firmicutes|c__Clostridia|o__Clostridiales|f__Ruminococcaceae|g__Subdoligranulum	13.4779	2.63755	8.43495	2.18753	5.26617	0.49476	0.48801	7.19662	2.74997	1.93358	8.55291	4.11363	4.18338	0.38305	1.37037	5.70509	2.71708	4.33559	1.24493	21.9502	2.38936	3.4104	10.6333	8.57694	8.64914	36.4436	38.1768	1.25939	3.51999	2.82078	37.0926	4.12423	7.67909	8.9081	7.03287	30.4499	27.7781	4.14402	3.04515	5.17219	8.84612	2.19083	5.78525	2.47191	7.50925	6.19404	1.12725	5.24068	2.74118
k__Bacteria|p__Firmicutes|c__Clostridia|o__Clostridiales|f__Ruminococcaceae|g__Subdoligranulum|s__Subdoligranulum_sp_4_3_54A2FAA	0	0	0	0	0	0	0	0	0.18826	0	0	0	0	0	0	0	0	0	0	0	0	0	0	0	0	0	0	0	0	0	0	0	0.44002	0	0	0	0	0	0	0	0	0	0	0	0.8677	0	0	0	0
k__Bacteria|p__Firmicutes|c__Clostridia|o__Clostridiales|f__Ruminococcaceae|g__Subdoligranulum|s__Subdoligranulum_sp_4_3_54A2FAA|t__GCF_000238635	0	0	0	0	0	0	0	0	0.18826	0	0	0	0	0	0	0	0	0	0	0	0	0	0	0	0	0	0	0	0	0	0	0	0.44002	0	0	0	0	0	0	0	0	0	0	0	0.8677	0	0	0	0
k__Bacteria|p__Firmicutes|c__Clostridia|o__Clostridiales|f__Ruminococcaceae|g__Subdoligranulum|s__Subdoligranulum_unclassified	13.4779	2.61885	8.43192	2.18753	5.26617	0.49476	0.48801	7.19662	2.56171	1.93358	8.55291	4.11363	4.18338	0.38305	1.37037	5.70509	2.71708	4.33559	1.24493	21.9497	2.38936	3.4104	10.6333	8.3636	8.64914	36.4436	38.1768	1.25939	3.51999	2.82078	37.0906	4.12423	7.23907	8.9081	7.03287	30.4499	27.7781	4.14402	3.0446	5.17219	8.84414	2.19083	5.78525	2.47191	6.64154	6.19404	1.12725	5.24068	2.74118
k__Bacteria|p__Firmicutes|c__Clostridia|o__Clostridiales|f__Ruminococcaceae|g__Subdoligranulum|s__Subdoligranulum_variabile	0	0.01871	0.00303	0	0	0	0	0	0	0	0	0	0	0	0	0	0	0	0	0.00046	0	0	0	0.21335	0	0	0	0	0	0	0.00198	0	0	0	0	0	0	0	0.00055	0	0.00198	0	0	0	0	0	0	0	0
k__Bacteria|p__Firmicutes|c__Clostridia|o__Clostridiales|f__Ruminococcaceae|g__Subdoligranulum|s__Subdoligranulum_variabile|t__GCF_000157955	0	0.01871	0.00303	0	0	0	0	0	0	0	0	0	0	0	0	0	0	0	0	0.00046	0	0	0	0.21335	0	0	0	0	0	0	0.00198	0	0	0	0	0	0	0	0.00055	0	0.00198	0	0	0	0	0	0	0	0
k__Bacteria|p__Firmicutes|c__Erysipelotrichia	0.1852	0.05298	2.00752	0.03339	0.19865	0.00736	0.00845	0.87352	0.03758	0.01126	0.1915	0.10076	0.08106	0.00189	0.16042	0.08518	0.33615	0.09602	0.84873	0.09422	0.06853	0.00157	0.01611	0.11434	0.16085	0.18679	0.11649	0.02271	0.01878	0.10112	0.06057	0.10409	0.89776	0.18512	0.0807	0	0.1854	0.19632	0.08124	0.33299	0.11666	0.11466	0.11359	0.08997	0.10129	0.14545	0.17437	0.13287	0.35797
k__Bacteria|p__Firmicutes|c__Erysipelotrichia|o__Erysipelotrichales	0.1852	0.05298	2.00752	0.03339	0.19865	0.00736	0.00845	0.87352	0.03758	0.01126	0.1915	0.10076	0.08106	0.00189	0.16042	0.08518	0.33615	0.09602	0.84873	0.09422	0.06853	0.00157	0.01611	0.11434	0.16085	0.18679	0.11649	0.02271	0.01878	0.10112	0.06057	0.10409	0.89776	0.18512	0.0807	0	0.1854	0.19632	0.08124	0.33299	0.11666	0.11466	0.11359	0.08997	0.10129	0.14545	0.17437	0.13287	0.35797
k__Bacteria|p__Firmicutes|c__Erysipelotrichia|o__Erysipelotrichales|f__Erysipelotrichaceae	0.1852	0.05298	2.00752	0.03339	0.19865	0.00736	0.00845	0.87352	0.03758	0.01126	0.1915	0.10076	0.08106	0.00189	0.16042	0.08518	0.33615	0.09602	0.84873	0.09422	0.06853	0.00157	0.01611	0.11434	0.16085	0.18679	0.11649	0.02271	0.01878	0.10112	0.06057	0.10409	0.89776	0.18512	0.0807	0	0.1854	0.19632	0.08124	0.33299	0.11666	0.11466	0.11359	0.08997	0.10129	0.14545	0.17437	0.13287	0.35797
k__Bacteria|p__Firmicutes|c__Erysipelotrichia|o__Erysipelotrichales|f__Erysipelotrichaceae|g__Catenibacterium	0	0	0.06312	0	0	0	0	0	0	0	0.10438	0	0	0	0	0.06141	0	0	0.34156	0	0	0	0	0	0	0	0.10461	0	0	0	0	0.02334	0	0.08266	0	0	0	0	0	0	0	0.08994	0	0	0	0	0	0	0
k__Bacteria|p__Firmicutes|c__Erysipelotrichia|o__Erysipelotrichales|f__Erysipelotrichaceae|g__Catenibacterium|s__Catenibacterium_mitsuokai	0	0	0.06312	0	0	0	0	0	0	0	0.10438	0	0	0	0	0.06141	0	0	0.34156	0	0	0	0	0	0	0	0.10461	0	0	0	0	0.02334	0	0.08266	0	0	0	0	0	0	0	0.08994	0	0	0	0	0	0	0
k__Bacteria|p__Firmicutes|c__Erysipelotrichia|o__Erysipelotrichales|f__Erysipelotrichaceae|g__Catenibacterium|s__Catenibacterium_mitsuokai|t__GCF_000173795	0	0	0.06312	0	0	0	0	0	0	0	0.10438	0	0	0	0	0.06141	0	0	0.34156	0	0	0	0	0	0	0	0.10461	0	0	0	0	0.02334	0	0.08266	0	0	0	0	0	0	0	0.08994	0	0	0	0	0	0	0
k__Bacteria|p__Firmicutes|c__Erysipelotrichia|o__Erysipelotrichales|f__Erysipelotrichaceae|g__Coprobacillus	0	0	0	0	0	0.00541	0	0	0	0	0	0.0041	0	0	0.12117	0	0.0062	0	0.02449	0.00181	0	0	0	0	0	0	0	0	0	0	0	0	0	0	0	0	0	0	0	0	0	0	0	0	0	0	0	0	0
k__Bacteria|p__Firmicutes|c__Erysipelotrichia|o__Erysipelotrichales|f__Erysipelotrichaceae|g__Coprobacillus|s__Coprobacillus_unclassified	0	0	0	0	0	0.00541	0	0	0	0	0	0.0041	0	0	0.12117	0	0.0062	0	0.02449	0.00181	0	0	0	0	0	0	0	0	0	0	0	0	0	0	0	0	0	0	0	0	0	0	0	0	0	0	0	0	0
k__Bacteria|p__Firmicutes|c__Erysipelotrichia|o__Erysipelotrichales|f__Erysipelotrichaceae|g__Erysipelotrichaceae_no0me	0.12792	0.00792	1.93802	0.00342	0.18777	0.00178	0.00609	0.87296	0.02062	0.01126	0.02414	0.05255	0.01858	0	0.01095	0.00572	0.07048	0.03967	0.48268	0.09241	0	0.00157	0.00224	0.01076	0	0.02028	0.0028	0.01334	0.00147	0.02828	0.00366	0.01884	0.55779	0.0851	0.0807	0	0.09424	0.00083	0.00148	0.07676	0.00168	0.02472	0.01041	0	0.00551	0.00044	0	0	0
k__Bacteria|p__Firmicutes|c__Erysipelotrichia|o__Erysipelotrichales|f__Erysipelotrichaceae|g__Erysipelotrichaceae_no0me|s__Clostridium_innocuum	0	0.00233	0	0	0	0	0	0.02978	0	0	0	0	0	0	0	0	0	0	0	0	0	0	0	0	0	0	0	0	0	0	0	0	0	0	0	0	0	0	0	0	0	0	0	0	0	0	0	0	0
k__Bacteria|p__Firmicutes|c__Erysipelotrichia|o__Erysipelotrichales|f__Erysipelotrichaceae|g__Erysipelotrichaceae_no0me|s__Clostridium_innocuum|t__GCF_000371425	0	0.00233	0	0	0	0	0	0.02978	0	0	0	0	0	0	0	0	0	0	0	0	0	0	0	0	0	0	0	0	0	0	0	0	0	0	0	0	0	0	0	0	0	0	0	0	0	0	0	0	0
k__Bacteria|p__Firmicutes|c__Erysipelotrichia|o__Erysipelotrichales|f__Erysipelotrichaceae|g__Erysipelotrichaceae_no0me|s__Clostridium_ramosum	0	0	0	0	0	0	0	0	0	0	0	0	0	0	0.0101	0	0	0	0.00576	0	0	0	0	0	0	0	0	0	0	0	0	0	0	0	0	0	0	0	0	0	0	0	0	0	0	0	0	0	0
k__Bacteria|p__Firmicutes|c__Erysipelotrichia|o__Erysipelotrichales|f__Erysipelotrichaceae|g__Erysipelotrichaceae_no0me|s__Clostridium_ramosum|t__GCF_000154485	0	0	0	0	0	0	0	0	0	0	0	0	0	0	0.0101	0	0	0	0.00576	0	0	0	0	0	0	0	0	0	0	0	0	0	0	0	0	0	0	0	0	0	0	0	0	0	0	0	0	0	0
k__Bacteria|p__Firmicutes|c__Erysipelotrichia|o__Erysipelotrichales|f__Erysipelotrichaceae|g__Erysipelotrichaceae_no0me|s__Erysipelotrichaceae_bacterium_2_2_44A	0	0.00071	0	0.00238	0	0	0	0.02256	0.00241	0.00194	0	0.00256	0	0	0	0	0.00054	0	0	0.066	0	0	0	0	0	0	0	0	0	0	0	0	0	0	0	0	0	0	0	0	0	0	0	0	0	0	0	0	0
k__Bacteria|p__Firmicutes|c__Erysipelotrichia|o__Erysipelotrichales|f__Erysipelotrichaceae|g__Erysipelotrichaceae_no0me|s__Erysipelotrichaceae_bacterium_2_2_44A|t__GCF_000225685	0	0.00071	0	0.00238	0	0	0	0.02256	0.00241	0.00194	0	0.00256	0	0	0	0	0.00054	0	0	0.066	0	0	0	0	0	0	0	0	0	0	0	0	0	0	0	0	0	0	0	0	0	0	0	0	0	0	0	0	0
k__Bacteria|p__Firmicutes|c__Erysipelotrichia|o__Erysipelotrichales|f__Erysipelotrichaceae|g__Erysipelotrichaceae_no0me|s__Erysipelotrichaceae_bacterium_21_3	0.12742	0.00164	0	0.0005	0.11598	0.00178	0.00609	0	0.00177	0.00931	0	0.00516	0.0003	0	0.00086	0.00255	0.01772	0	0	0.00934	0	0	0.00224	0.01076	0	0.02028	0	0	0.00147	0.02828	0	0	0	0	0	0	0	0.00083	0.00148	0.0306	0.00168	0	0	0	0.00551	0.00044	0	0	0
k__Bacteria|p__Firmicutes|c__Erysipelotrichia|o__Erysipelotrichales|f__Erysipelotrichaceae|g__Erysipelotrichaceae_no0me|s__Erysipelotrichaceae_bacterium_21_3|t__GCF_000242195	0.12742	0.00164	0	0.0005	0.11598	0.00178	0.00609	0	0.00177	0.00931	0	0.00516	0.0003	0	0.00086	0.00255	0.01772	0	0	0.00934	0	0	0.00224	0.01076	0	0.02028	0	0	0.00147	0.02828	0	0	0	0	0	0	0	0.00083	0.00148	0.0306	0.00168	0	0	0	0.00551	0.00044	0	0	0
k__Bacteria|p__Firmicutes|c__Erysipelotrichia|o__Erysipelotrichales|f__Erysipelotrichaceae|g__Erysipelotrichaceae_no0me|s__Erysipelotrichaceae_bacterium_3_1_53	0	0	0	0	0	0	0	0	0.00218	0	0	0.00152	0	0	0	0	0	0	0	0	0	0	0	0	0	0	0	0	0	0	0	0	0	0	0	0	0	0	0	0	0	0	0	0	0	0	0	0	0
k__Bacteria|p__Firmicutes|c__Erysipelotrichia|o__Erysipelotrichales|f__Erysipelotrichaceae|g__Erysipelotrichaceae_no0me|s__Erysipelotrichaceae_bacterium_3_1_53|t__GCF_000165065	0	0	0	0	0	0	0	0	0.00218	0	0	0.00152	0	0	0	0	0	0	0	0	0	0	0	0	0	0	0	0	0	0	0	0	0	0	0	0	0	0	0	0	0	0	0	0	0	0	0	0	0
k__Bacteria|p__Firmicutes|c__Erysipelotrichia|o__Erysipelotrichales|f__Erysipelotrichaceae|g__Erysipelotrichaceae_no0me|s__Erysipelotrichaceae_bacterium_5_2_54FAA	0	0	0	0	0	0	0	0	0	0	0	0	0.01828	0	0	0	0.04972	0	0	0	0	0	0	0	0	0	0	0	0	0	0	0	0	0	0	0	0	0	0	0.00169	0	0	0	0	0	0	0	0	0
k__Bacteria|p__Firmicutes|c__Erysipelotrichia|o__Erysipelotrichales|f__Erysipelotrichaceae|g__Erysipelotrichaceae_no0me|s__Erysipelotrichaceae_bacterium_5_2_54FAA|t__GCF_000163515	0	0	0	0	0	0	0	0	0	0	0	0	0.01828	0	0	0	0.04972	0	0	0	0	0	0	0	0	0	0	0	0	0	0	0	0	0	0	0	0	0	0	0.00169	0	0	0	0	0	0	0	0	0
k__Bacteria|p__Firmicutes|c__Erysipelotrichia|o__Erysipelotrichales|f__Erysipelotrichaceae|g__Erysipelotrichaceae_no0me|s__Erysipelotrichaceae_bacterium_6_1_45	0.0005	0.00324	0	0.00054	0.07178	0	0	0.04176	0.01426	0	0	0.04331	0	0	0	0	0.0025	0	0	0.01706	0	0.00157	0	0	0	0	0	0	0	0	0.00366	0	0	0	0	0	0	0	0	0.03159	0	0	0	0	0	0	0	0	0
k__Bacteria|p__Firmicutes|c__Erysipelotrichia|o__Erysipelotrichales|f__Erysipelotrichaceae|g__Erysipelotrichaceae_no0me|s__Erysipelotrichaceae_bacterium_6_1_45|t__GCF_000242175	0.0005	0.00324	0	0.00054	0.07178	0	0	0.04176	0.01426	0	0	0.04331	0	0	0	0	0.0025	0	0	0.01706	0	0.00157	0	0	0	0	0	0	0	0	0.00366	0	0	0	0	0	0	0	0	0.03159	0	0	0	0	0	0	0	0	0
k__Bacteria|p__Firmicutes|c__Erysipelotrichia|o__Erysipelotrichales|f__Erysipelotrichaceae|g__Erysipelotrichaceae_no0me|s__Eubacterium_biforme	0	0	1.93802	0	0	0	0	0.77886	0	0	0.02414	0	0	0	0	0	0	0	0.47692	0	0	0	0	0	0	0	0.0028	0.01334	0	0	0	0.01884	0.55779	0.0851	0.0807	0	0.09424	0	0	0	0	0.02472	0.01041	0	0	0	0	0	0
k__Bacteria|p__Firmicutes|c__Erysipelotrichia|o__Erysipelotrichales|f__Erysipelotrichaceae|g__Erysipelotrichaceae_no0me|s__Eubacterium_biforme|t__GCF_000156655	0	0	1.93802	0	0	0	0	0.77886	0	0	0.02414	0	0	0	0	0	0	0	0.47692	0	0	0	0	0	0	0	0.0028	0.01334	0	0	0	0.01884	0.55779	0.0851	0.0807	0	0.09424	0	0	0	0	0.02472	0.01041	0	0	0	0	0	0
k__Bacteria|p__Firmicutes|c__Erysipelotrichia|o__Erysipelotrichales|f__Erysipelotrichaceae|g__Erysipelotrichaceae_no0me|s__Eubacterium_cylindroides	0	0	0	0	0	0	0	0	0	0	0	0	0	0	0	0.00317	0	0.03967	0	0	0	0	0	0	0	0	0	0	0	0	0	0	0	0	0	0	0	0	0	0	0	0	0	0	0	0	0	0	0
k__Bacteria|p__Firmicutes|c__Erysipelotrichia|o__Erysipelotrichales|f__Erysipelotrichaceae|g__Erysipelotrichaceae_no0me|s__Eubacterium_cylindroides|t__GCF_000469305	0	0	0	0	0	0	0	0	0	0	0	0	0	0	0	0.00317	0	0.03967	0	0	0	0	0	0	0	0	0	0	0	0	0	0	0	0	0	0	0	0	0	0	0	0	0	0	0	0	0	0	0
k__Bacteria|p__Firmicutes|c__Erysipelotrichia|o__Erysipelotrichales|f__Erysipelotrichaceae|g__Erysipelotrichaceae_no0me|s__Eubacterium_dolichum	0	0	0	0	0	0	0	0	0	0	0	0	0	0	0	0	0	0	0	0	0	0	0	0	0	0	0	0	0	0	0	0	0	0	0	0	0	0	0	0.01287	0	0	0	0	0	0	0	0	0
k__Bacteria|p__Firmicutes|c__Erysipelotrichia|o__Erysipelotrichales|f__Erysipelotrichaceae|g__Erysipelotrichaceae_no0me|s__Eubacterium_dolichum|t__GCF_000154285	0	0	0	0	0	0	0	0	0	0	0	0	0	0	0	0	0	0	0	0	0	0	0	0	0	0	0	0	0	0	0	0	0	0	0	0	0	0	0	0.01287	0	0	0	0	0	0	0	0	0
k__Bacteria|p__Firmicutes|c__Erysipelotrichia|o__Erysipelotrichales|f__Erysipelotrichaceae|g__Holdemania	0.00709	0.01607	0.00638	0.01921	0.01089	0	0.00236	0.00056	0.01695	0	0.06299	0.04412	0.06248	0.00189	0.0283	0.01806	0.25947	0	0	0	0.00081	0	0.01387	0.10358	0.16085	0.16651	0.00907	0.00938	0.0173	0.07283	0.05691	0.06191	0.33997	0.01736	0	0	0.09115	0.19549	0.07976	0.25623	0.11498	0	0.10317	0.08997	0.09578	0.14501	0.17437	0.13287	0.35797
k__Bacteria|p__Firmicutes|c__Erysipelotrichia|o__Erysipelotrichales|f__Erysipelotrichaceae|g__Holdemania|s__Holdemania_filiformis	0.00187	0.00516	0.00638	0.01234	0	0	0	0	0.01695	0	0.06299	0.04412	0.04272	0	0.0283	0	0.25947	0	0	0	0	0	0	0.10358	0.08548	0.05396	0.00268	0.0083	0.0108	0.07283	0.01087	0.06191	0.33997	0.01736	0	0	0.09115	0.17637	0.06195	0.25623	0.11498	0	0.05998	0.08997	0.04686	0.14501	0.15649	0.1139	0
k__Bacteria|p__Firmicutes|c__Erysipelotrichia|o__Erysipelotrichales|f__Erysipelotrichaceae|g__Holdemania|s__Holdemania_filiformis|t__GCF_000157995	0.00187	0.00516	0.00638	0.01234	0	0	0	0	0.01695	0	0.06299	0.04412	0.04272	0	0.0283	0	0.25947	0	0	0	0	0	0	0.10358	0.08548	0.05396	0.00268	0.0083	0.0108	0.07283	0.01087	0.06191	0.33997	0.01736	0	0	0.09115	0.17637	0.06195	0.25623	0.11498	0	0.05998	0.08997	0.04686	0.14501	0.15649	0.1139	0
k__Bacteria|p__Firmicutes|c__Erysipelotrichia|o__Erysipelotrichales|f__Erysipelotrichaceae|g__Holdemania|s__Holdemania_sp_AP2	0	0	0	0	0	0	0	0	0	0	0	0	0	0	0	0	0	0	0	0	0	0	0	0	0	0	0	0	0	0	0	0	0	0	0	0	0	0	0	0	0	0	0	0	0	0	0	0	0.35797
k__Bacteria|p__Firmicutes|c__Erysipelotrichia|o__Erysipelotrichales|f__Erysipelotrichaceae|g__Holdemania|s__Holdemania_sp_AP2|t__GCF_000327285	0	0	0	0	0	0	0	0	0	0	0	0	0	0	0	0	0	0	0	0	0	0	0	0	0	0	0	0	0	0	0	0	0	0	0	0	0	0	0	0	0	0	0	0	0	0	0	0	0.35797
k__Bacteria|p__Firmicutes|c__Erysipelotrichia|o__Erysipelotrichales|f__Erysipelotrichaceae|g__Holdemania|s__Holdemania_unclassified	0.00522	0.01091	0	0.00687	0.01089	0	0.00236	0.00056	0	0	0	0	0.01976	0.00189	0	0.01806	0	0	0	0	0.00081	0	0.01387	0	0.07537	0.11255	0.00639	0.00107	0.00651	0	0.04604	0	0	0	0	0	0	0.01912	0.01781	0	0	0	0.0432	0	0.04892	0	0.01787	0.01897	0
k__Bacteria|p__Firmicutes|c__Erysipelotrichia|o__Erysipelotrichales|f__Erysipelotrichaceae|g__Solobacterium	0	0	0	0	0	0	0	0	0	0	0	0	0	0	0	0	0	0	0	0	0	0	0	0	0	0	0	0	0	0	0	0	0	0	0	0	0	0	0	0	0	0	0	0	0	0	0	0	0
k__Bacteria|p__Firmicutes|c__Erysipelotrichia|o__Erysipelotrichales|f__Erysipelotrichaceae|g__Solobacterium|s__Solobacterium_moorei	0	0	0	0	0	0	0	0	0	0	0	0	0	0	0	0	0	0	0	0	0	0	0	0	0	0	0	0	0	0	0	0	0	0	0	0	0	0	0	0	0	0	0	0	0	0	0	0	0
k__Bacteria|p__Firmicutes|c__Erysipelotrichia|o__Erysipelotrichales|f__Erysipelotrichaceae|g__Solobacterium|s__Solobacterium_moorei|t__GCF_000186945	0	0	0	0	0	0	0	0	0	0	0	0	0	0	0	0	0	0	0	0	0	0	0	0	0	0	0	0	0	0	0	0	0	0	0	0	0	0	0	0	0	0	0	0	0	0	0	0	0
k__Bacteria|p__Firmicutes|c__Erysipelotrichia|o__Erysipelotrichales|f__Erysipelotrichaceae|g__Turicibacter	0.05019	0.02899	0	0.01076	0	0.00017	0	0	0	0	0	0	0	0	0	0	0	0.05635	0	0	0.06772	0	0	0	0	0	0	0	0	0	0	0	0	0	0	0	0	0	0	0	0	0	0	0	0	0	0	0	0
k__Bacteria|p__Firmicutes|c__Erysipelotrichia|o__Erysipelotrichales|f__Erysipelotrichaceae|g__Turicibacter|s__Turicibacter_sanguinis	0.0095	0.01478	0	0.01073	0	0	0	0	0	0	0	0	0	0	0	0	0	0.0151	0	0	0.0429	0	0	0	0	0	0	0	0	0	0	0	0	0	0	0	0	0	0	0	0	0	0	0	0	0	0	0	0
k__Bacteria|p__Firmicutes|c__Erysipelotrichia|o__Erysipelotrichales|f__Erysipelotrichaceae|g__Turicibacter|s__Turicibacter_sanguinis|t__GCF_000178255	0.0095	0.01478	0	0.01073	0	0	0	0	0	0	0	0	0	0	0	0	0	0.0151	0	0	0.0429	0	0	0	0	0	0	0	0	0	0	0	0	0	0	0	0	0	0	0	0	0	0	0	0	0	0	0	0
k__Bacteria|p__Firmicutes|c__Erysipelotrichia|o__Erysipelotrichales|f__Erysipelotrichaceae|g__Turicibacter|s__Turicibacter_unclassified	0.04069	0.01421	0	3e-05	0	0.00017	0	0	0	0	0	0	0	0	0	0	0	0.04125	0	0	0.02482	0	0	0	0	0	0	0	0	0	0	0	0	0	0	0	0	0	0	0	0	0	0	0	0	0	0	0	0
k__Bacteria|p__Firmicutes|c__Negativicutes	0.77783	0.94142	0.22218	0.12682	0.41603	0	0.15144	7.89342	0.00052	0	0	2.46797	2.36215	0.48626	0.00799	0.84642	0.51584	1.03908	0.89162	0.00051	0.25933	1.05866	1.46171	0.03503	5.79799	4.13657	0.98528	3.03078	0.0514	0.22017	1.79689	2.64406	0.06898	4.98937	0.19725	1.32632	0.40582	6.8846	5.91013	9.27408	2.73591	9.19096	2.4195	9.11084	0.1298	6.22892	0.04134	5.73116	7.63161
k__Bacteria|p__Firmicutes|c__Negativicutes|o__Selenomo0dales	0.77783	0.94142	0.22218	0.12682	0.41603	0	0.15144	7.89342	0.00052	0	0	2.46797	2.36215	0.48626	0.00799	0.84642	0.51584	1.03908	0.89162	0.00051	0.25933	1.05866	1.46171	0.03503	5.79799	4.13657	0.98528	3.03078	0.0514	0.22017	1.79689	2.64406	0.06898	4.98937	0.19725	1.32632	0.40582	6.8846	5.91013	9.27408	2.73591	9.19096	2.4195	9.11084	0.1298	6.22892	0.04134	5.73116	7.63161
k__Bacteria|p__Firmicutes|c__Negativicutes|o__Selenomo0dales|f__Acidaminococcaceae	0	0	0	0	0.41603	0	0	7.17872	0.00052	0	0	0	0	0	0	0.84642	0.50787	0	0	0	0	1.05591	0.03232	0.02961	0	4.1233	0.00472	2.46838	0.03306	0.01874	0.00975	2.64406	0.00811	0	0.01081	1.22754	0.16346	6.87252	5.89678	0.0116	2.72187	0	0	0.01256	0.04524	0	0.0019	1.60866	0.04291
k__Bacteria|p__Firmicutes|c__Negativicutes|o__Selenomo0dales|f__Acidaminococcaceae|g__Acidaminococcaceae_unclassified	0	0	0	0	0	0	0	0	0	0	0	0	0	0	0	0	0	0	0	0	0	0	0	0	0	0	0	0	0	0	0	0	0.00243	0	0	0	0	0	0	0	0	0	0	0	0	0	0.0019	0.27746	0
k__Bacteria|p__Firmicutes|c__Negativicutes|o__Selenomo0dales|f__Acidaminococcaceae|g__Acidaminococcus	0	0	0	0	0	0	0	6.26152	0.00052	0	0	0	0	0	0	0	0	0	0	0	0	0	0	0.01126	0	0	0	0.1344	0	0	0	0	0.00124	0	0.01081	0	0.08388	0	0.00248	0	0.02197	0	0	0	0	0	0	1.30069	0.01187
k__Bacteria|p__Firmicutes|c__Negativicutes|o__Selenomo0dales|f__Acidaminococcaceae|g__Acidaminococcus|s__Acidaminococcus_fermentans	0	0	0	0	0	0	0	0	0.00052	0	0	0	0	0	0	0	0	0	0	0	0	0	0	0	0	0	0	0.1344	0	0	0	0	0	0	0	0	0	0	0	0	0.02197	0	0	0	0	0	0	0	0
k__Bacteria|p__Firmicutes|c__Negativicutes|o__Selenomo0dales|f__Acidaminococcaceae|g__Acidaminococcus|s__Acidaminococcus_fermentans|t__GCF_000025305	0	0	0	0	0	0	0	0	0.00052	0	0	0	0	0	0	0	0	0	0	0	0	0	0	0	0	0	0	0.1344	0	0	0	0	0	0	0	0	0	0	0	0	0.02197	0	0	0	0	0	0	0	0
k__Bacteria|p__Firmicutes|c__Negativicutes|o__Selenomo0dales|f__Acidaminococcaceae|g__Acidaminococcus|s__Acidaminococcus_intestini	0	0	0	0	0	0	0	0.41006	0	0	0	0	0	0	0	0	0	0	0	0	0	0	0	0	0	0	0	0	0	0	0	0	0	0	0	0	0	0	0	0	0	0	0	0	0	0	0	0.00132	0
k__Bacteria|p__Firmicutes|c__Negativicutes|o__Selenomo0dales|f__Acidaminococcaceae|g__Acidaminococcus|s__Acidaminococcus_intestini|t__GCF_000230275	0	0	0	0	0	0	0	0.41006	0	0	0	0	0	0	0	0	0	0	0	0	0	0	0	0	0	0	0	0	0	0	0	0	0	0	0	0	0	0	0	0	0	0	0	0	0	0	0	0.00132	0
k__Bacteria|p__Firmicutes|c__Negativicutes|o__Selenomo0dales|f__Acidaminococcaceae|g__Acidaminococcus|s__Acidaminococcus_sp_D21	0	0	0	0	0	0	0	0	0	0	0	0	0	0	0	0	0	0	0	0	0	0	0	0	0	0	0	0	0	0	0	0	0	0	0	0	0	0	0	0	0	0	0	0	0	0	0	0	0
k__Bacteria|p__Firmicutes|c__Negativicutes|o__Selenomo0dales|f__Acidaminococcaceae|g__Acidaminococcus|s__Acidaminococcus_sp_D21|t__GCF_000174215	0	0	0	0	0	0	0	0	0	0	0	0	0	0	0	0	0	0	0	0	0	0	0	0	0	0	0	0	0	0	0	0	0	0	0	0	0	0	0	0	0	0	0	0	0	0	0	0	0
k__Bacteria|p__Firmicutes|c__Negativicutes|o__Selenomo0dales|f__Acidaminococcaceae|g__Acidaminococcus|s__Acidaminococcus_unclassified	0	0	0	0	0	0	0	5.85146	0	0	0	0	0	0	0	0	0	0	0	0	0	0	0	0.01126	0	0	0	0	0	0	0	0	0.00124	0	0.01081	0	0.08388	0	0.00248	0	0	0	0	0	0	0	0	1.29937	0.01187
k__Bacteria|p__Firmicutes|c__Negativicutes|o__Selenomo0dales|f__Acidaminococcaceae|g__Phascolarctobacterium	0	0	0	0	0.41603	0	0	0.91721	0	0	0	0	0	0	0	0.84642	0.50787	0	0	0	0	1.05591	0.03232	0.01834	0	4.1233	0.00472	2.33398	0.03306	0.01874	0.00975	2.64406	0.00444	0	0	1.22754	0.07958	6.87252	5.8943	0.0116	2.69991	0	0	0.01256	0.04524	0	0	0.03051	0.03104
k__Bacteria|p__Firmicutes|c__Negativicutes|o__Selenomo0dales|f__Acidaminococcaceae|g__Phascolarctobacterium|s__Phascolarctobacterium_succi0tutens	0	0	0	0	0.41603	0	0	0.91721	0	0	0	0	0	0	0	0.84642	0.50787	0	0	0	0	1.05591	0.03232	0.01834	0	4.1233	0.00472	2.33398	0.03306	0.01874	0.00975	2.64406	0.00444	0	0	1.22754	0.07958	6.87252	5.8943	0.0116	2.69991	0	0	0.01256	0.04524	0	0	0.03051	0.03104
k__Bacteria|p__Firmicutes|c__Negativicutes|o__Selenomo0dales|f__Acidaminococcaceae|g__Phascolarctobacterium|s__Phascolarctobacterium_succi0tutens|t__GCF_000188175	0	0	0	0	0.41603	0	0	0.91721	0	0	0	0	0	0	0	0.84642	0.50787	0	0	0	0	1.05591	0.03232	0.01834	0	4.1233	0.00472	2.33398	0.03306	0.01874	0.00975	2.64406	0.00444	0	0	1.22754	0.07958	6.87252	5.8943	0.0116	2.69991	0	0	0.01256	0.04524	0	0	0.03051	0.03104
k__Bacteria|p__Firmicutes|c__Negativicutes|o__Selenomo0dales|f__Veillonellaceae	0.77783	0.94142	0.22218	0.12682	0	0	0.15144	0.71469	0	0	0	2.46797	2.36215	0.48626	0.00799	0	0.00797	1.03908	0.89162	0.00051	0.25933	0.00275	1.42939	0.00542	5.79799	0.01326	0.98057	0.5624	0.01834	0.20143	1.78714	0	0.06087	4.98937	0.18645	0.09878	0.24236	0.01209	0.01335	9.26248	0.01403	9.19096	2.4195	9.09827	0.08456	6.22892	0.03944	4.1225	7.5887
k__Bacteria|p__Firmicutes|c__Negativicutes|o__Selenomo0dales|f__Veillonellaceae|g__A0eroglobus	0	0	0	0	0	0	0	0	0	0	0	0	0	0	0	0	0	0	0	0	0	0	0	0	0	0	0	0	0	0	0	0	0	0	0	0	0	0	0	0	0	0	0	0	0	0	0	0	0
k__Bacteria|p__Firmicutes|c__Negativicutes|o__Selenomo0dales|f__Veillonellaceae|g__A0eroglobus|s__A0eroglobus_gemi0tus	0	0	0	0	0	0	0	0	0	0	0	0	0	0	0	0	0	0	0	0	0	0	0	0	0	0	0	0	0	0	0	0	0	0	0	0	0	0	0	0	0	0	0	0	0	0	0	0	0
k__Bacteria|p__Firmicutes|c__Negativicutes|o__Selenomo0dales|f__Veillonellaceae|g__A0eroglobus|s__A0eroglobus_gemi0tus|t__GCF_000239275	0	0	0	0	0	0	0	0	0	0	0	0	0	0	0	0	0	0	0	0	0	0	0	0	0	0	0	0	0	0	0	0	0	0	0	0	0	0	0	0	0	0	0	0	0	0	0	0	0
k__Bacteria|p__Firmicutes|c__Negativicutes|o__Selenomo0dales|f__Veillonellaceae|g__Dialister	0.77667	0.46255	0	0.09443	0	0	0.15144	0	0	0	0	2.46797	2.35922	0.48493	0	0	0	1.01563	0.73064	0	0	0	1.42939	0.00542	5.79799	0.01326	0	0.01768	0.01834	0.20143	1.78714	0	0.04981	4.98755	0.1765	0.09878	0.22558	0.01209	0.01335	9.26248	0.01403	9.19096	2.41412	9.09454	0.08456	6.22892	0.0392	3.72534	7.58121
k__Bacteria|p__Firmicutes|c__Negativicutes|o__Selenomo0dales|f__Veillonellaceae|g__Dialister|s__Dialister_invisus	0.77667	0.46255	0	0.09443	0	0	0.15144	0	0	0	0	2.46797	2.35922	0.48493	0	0	0	1.01563	0.73064	0	0	0	1.42939	0.00542	5.79799	0.01326	0	0.01768	0.01834	0.20143	1.78714	0	0.04981	4.96958	0.13061	0.05478	0.22558	0.01209	0.01335	9.26248	0.01403	9.178	2.40186	0.05492	0.0783	0.03643	0.0392	3.72534	7.58121
k__Bacteria|p__Firmicutes|c__Negativicutes|o__Selenomo0dales|f__Veillonellaceae|g__Dialister|s__Dialister_invisus|t__GCF_000160055	0.77667	0.46255	0	0.09443	0	0	0.15144	0	0	0	0	2.46797	2.35922	0.48493	0	0	0	1.01563	0.73064	0	0	0	1.42939	0.00542	5.79799	0.01326	0	0.01768	0.01834	0.20143	1.78714	0	0.04981	4.96958	0.13061	0.05478	0.22558	0.01209	0.01335	9.26248	0.01403	9.178	2.40186	0.05492	0.0783	0.03643	0.0392	3.72534	7.58121
k__Bacteria|p__Firmicutes|c__Negativicutes|o__Selenomo0dales|f__Veillonellaceae|g__Dialister|s__Dialister_succi0tiphilus	0	0	0	0	0	0	0	0	0	0	0	0	0	0	0	0	0	0	0	0	0	0	0	0	0	0	0	0	0	0	0	0	0	0.01798	0.0459	0.044	0	0	0	0	0	0.01296	0.01226	9.03961	0.00625	6.19249	0	0	0
k__Bacteria|p__Firmicutes|c__Negativicutes|o__Selenomo0dales|f__Veillonellaceae|g__Dialister|s__Dialister_succi0tiphilus|t__GCF_000242435	0	0	0	0	0	0	0	0	0	0	0	0	0	0	0	0	0	0	0	0	0	0	0	0	0	0	0	0	0	0	0	0	0	0.01798	0.0459	0.044	0	0	0	0	0	0.01296	0.01226	9.03961	0.00625	6.19249	0	0	0
k__Bacteria|p__Firmicutes|c__Negativicutes|o__Selenomo0dales|f__Veillonellaceae|g__Megamo0s	0	0	0	0	0	0	0	0	0	0	0	0	0	0	0	0	0	0	0	0	0	0	0	0	0	0	0.98057	0	0	0	0	0	0	0	0	0	0	0	0	0	0	0	0	0	0	0	0	0	0
k__Bacteria|p__Firmicutes|c__Negativicutes|o__Selenomo0dales|f__Veillonellaceae|g__Megamo0s|s__Megamo0s_funiformis	0	0	0	0	0	0	0	0	0	0	0	0	0	0	0	0	0	0	0	0	0	0	0	0	0	0	0	0	0	0	0	0	0	0	0	0	0	0	0	0	0	0	0	0	0	0	0	0	0
k__Bacteria|p__Firmicutes|c__Negativicutes|o__Selenomo0dales|f__Veillonellaceae|g__Megamo0s|s__Megamo0s_funiformis|t__GCF_000245775	0	0	0	0	0	0	0	0	0	0	0	0	0	0	0	0	0	0	0	0	0	0	0	0	0	0	0	0	0	0	0	0	0	0	0	0	0	0	0	0	0	0	0	0	0	0	0	0	0
k__Bacteria|p__Firmicutes|c__Negativicutes|o__Selenomo0dales|f__Veillonellaceae|g__Megamo0s|s__Megamo0s_hypermegale	0	0	0	0	0	0	0	0	0	0	0	0	0	0	0	0	0	0	0	0	0	0	0	0	0	0	0.2884	0	0	0	0	0	0	0	0	0	0	0	0	0	0	0	0	0	0	0	0	0	0
k__Bacteria|p__Firmicutes|c__Negativicutes|o__Selenomo0dales|f__Veillonellaceae|g__Megamo0s|s__Megamo0s_hypermegale|t__GCF_000209975	0	0	0	0	0	0	0	0	0	0	0	0	0	0	0	0	0	0	0	0	0	0	0	0	0	0	0.2884	0	0	0	0	0	0	0	0	0	0	0	0	0	0	0	0	0	0	0	0	0	0
k__Bacteria|p__Firmicutes|c__Negativicutes|o__Selenomo0dales|f__Veillonellaceae|g__Megamo0s|s__Megamo0s_rupellensis	0	0	0	0	0	0	0	0	0	0	0	0	0	0	0	0	0	0	0	0	0	0	0	0	0	0	0.11756	0	0	0	0	0	0	0	0	0	0	0	0	0	0	0	0	0	0	0	0	0	0
k__Bacteria|p__Firmicutes|c__Negativicutes|o__Selenomo0dales|f__Veillonellaceae|g__Megamo0s|s__Megamo0s_rupellensis|t__GCF_000378365	0	0	0	0	0	0	0	0	0	0	0	0	0	0	0	0	0	0	0	0	0	0	0	0	0	0	0.11756	0	0	0	0	0	0	0	0	0	0	0	0	0	0	0	0	0	0	0	0	0	0
k__Bacteria|p__Firmicutes|c__Negativicutes|o__Selenomo0dales|f__Veillonellaceae|g__Megamo0s|s__Megamo0s_unclassified	0	0	0	0	0	0	0	0	0	0	0	0	0	0	0	0	0	0	0	0	0	0	0	0	0	0	0.57462	0	0	0	0	0	0	0	0	0	0	0	0	0	0	0	0	0	0	0	0	0	0
k__Bacteria|p__Firmicutes|c__Negativicutes|o__Selenomo0dales|f__Veillonellaceae|g__Megasphaera	0	0	0	0	0	0	0	0	0	0	0	0	0	0	0	0	0	0	0	0	0	0	0	0	0	0	0	0	0	0	0	0	0	0	0	0	0	0	0	0	0	0	0	0	0	0	0	0	0
k__Bacteria|p__Firmicutes|c__Negativicutes|o__Selenomo0dales|f__Veillonellaceae|g__Megasphaera|s__Megasphaera_elsdenii	0	0	0	0	0	0	0	0	0	0	0	0	0	0	0	0	0	0	0	0	0	0	0	0	0	0	0	0	0	0	0	0	0	0	0	0	0	0	0	0	0	0	0	0	0	0	0	0	0
k__Bacteria|p__Firmicutes|c__Negativicutes|o__Selenomo0dales|f__Veillonellaceae|g__Megasphaera|s__Megasphaera_elsdenii|t__GCF_000283495	0	0	0	0	0	0	0	0	0	0	0	0	0	0	0	0	0	0	0	0	0	0	0	0	0	0	0	0	0	0	0	0	0	0	0	0	0	0	0	0	0	0	0	0	0	0	0	0	0
k__Bacteria|p__Firmicutes|c__Negativicutes|o__Selenomo0dales|f__Veillonellaceae|g__Megasphaera|s__Megasphaera_genomosp_type_1	0	0	0	0	0	0	0	0	0	0	0	0	0	0	0	0	0	0	0	0	0	0	0	0	0	0	0	0	0	0	0	0	0	0	0	0	0	0	0	0	0	0	0	0	0	0	0	0	0
k__Bacteria|p__Firmicutes|c__Negativicutes|o__Selenomo0dales|f__Veillonellaceae|g__Megasphaera|s__Megasphaera_genomosp_type_1|t__GCF_000177555	0	0	0	0	0	0	0	0	0	0	0	0	0	0	0	0	0	0	0	0	0	0	0	0	0	0	0	0	0	0	0	0	0	0	0	0	0	0	0	0	0	0	0	0	0	0	0	0	0
k__Bacteria|p__Firmicutes|c__Negativicutes|o__Selenomo0dales|f__Veillonellaceae|g__Megasphaera|s__Megasphaera_micronuciformis	0	0	0	0	0	0	0	0	0	0	0	0	0	0	0	0	0	0	0	0	0	0	0	0	0	0	0	0	0	0	0	0	0	0	0	0	0	0	0	0	0	0	0	0	0	0	0	0	0
k__Bacteria|p__Firmicutes|c__Negativicutes|o__Selenomo0dales|f__Veillonellaceae|g__Megasphaera|s__Megasphaera_micronuciformis|t__GCF_000165735	0	0	0	0	0	0	0	0	0	0	0	0	0	0	0	0	0	0	0	0	0	0	0	0	0	0	0	0	0	0	0	0	0	0	0	0	0	0	0	0	0	0	0	0	0	0	0	0	0
k__Bacteria|p__Firmicutes|c__Negativicutes|o__Selenomo0dales|f__Veillonellaceae|g__Megasphaera|s__Megasphaera_unclassified	0	0	0	0	0	0	0	0	0	0	0	0	0	0	0	0	0	0	0	0	0	0	0	0	0	0	0	0	0	0	0	0	0	0	0	0	0	0	0	0	0	0	0	0	0	0	0	0	0
k__Bacteria|p__Firmicutes|c__Negativicutes|o__Selenomo0dales|f__Veillonellaceae|g__Mitsuokella	0	0	0.04034	0	0	0	0	0	0	0	0	0	0	0	0	0	0	0	0	0	0.19108	0	0	0	0	0	0	0.54472	0	0	0	0	0	0	0	0	0	0	0	0	0	0	0	0	0	0	0	0.39532	0.00749
k__Bacteria|p__Firmicutes|c__Negativicutes|o__Selenomo0dales|f__Veillonellaceae|g__Mitsuokella|s__Mitsuokella_multacida	0	0	0	0	0	0	0	0	0	0	0	0	0	0	0	0	0	0	0	0	0.02887	0	0	0	0	0	0	0.48729	0	0	0	0	0	0	0	0	0	0	0	0	0	0	0	0	0	0	0	0.06096	0
k__Bacteria|p__Firmicutes|c__Negativicutes|o__Selenomo0dales|f__Veillonellaceae|g__Mitsuokella|s__Mitsuokella_multacida|t__GCF_000155955	0	0	0	0	0	0	0	0	0	0	0	0	0	0	0	0	0	0	0	0	0.02887	0	0	0	0	0	0	0.48729	0	0	0	0	0	0	0	0	0	0	0	0	0	0	0	0	0	0	0	0.06096	0
k__Bacteria|p__Firmicutes|c__Negativicutes|o__Selenomo0dales|f__Veillonellaceae|g__Mitsuokella|s__Mitsuokella_unclassified	0	0	0.04034	0	0	0	0	0	0	0	0	0	0	0	0	0	0	0	0	0	0.16221	0	0	0	0	0	0	0.05744	0	0	0	0	0	0	0	0	0	0	0	0	0	0	0	0	0	0	0	0.33436	0.00749
k__Bacteria|p__Firmicutes|c__Negativicutes|o__Selenomo0dales|f__Veillonellaceae|g__Selenomo0s	0	0	0.02509	0	0	0	0	0	0	0	0	0	0	0	0	0	0	0	0	0	0	0	0	0	0	0	0	0	0	0	0	0	0	0	0	0	0	0	0	0	0	0	0	0	0	0	0	0	0
k__Bacteria|p__Firmicutes|c__Negativicutes|o__Selenomo0dales|f__Veillonellaceae|g__Selenomo0s|s__Selenomo0s_bovis	0	0	0.02509	0	0	0	0	0	0	0	0	0	0	0	0	0	0	0	0	0	0	0	0	0	0	0	0	0	0	0	0	0	0	0	0	0	0	0	0	0	0	0	0	0	0	0	0	0	0
k__Bacteria|p__Firmicutes|c__Negativicutes|o__Selenomo0dales|f__Veillonellaceae|g__Selenomo0s|s__Selenomo0s_bovis|t__GCF_000381005	0	0	0.02509	0	0	0	0	0	0	0	0	0	0	0	0	0	0	0	0	0	0	0	0	0	0	0	0	0	0	0	0	0	0	0	0	0	0	0	0	0	0	0	0	0	0	0	0	0	0
k__Bacteria|p__Firmicutes|c__Negativicutes|o__Selenomo0dales|f__Veillonellaceae|g__Selenomo0s|s__Selenomo0s_noxia	0	0	0	0	0	0	0	0	0	0	0	0	0	0	0	0	0	0	0	0	0	0	0	0	0	0	0	0	0	0	0	0	0	0	0	0	0	0	0	0	0	0	0	0	0	0	0	0	0
k__Bacteria|p__Firmicutes|c__Negativicutes|o__Selenomo0dales|f__Veillonellaceae|g__Selenomo0s|s__Selenomo0s_noxia|t__Selenomo0s_noxia_unclassified	0	0	0	0	0	0	0	0	0	0	0	0	0	0	0	0	0	0	0	0	0	0	0	0	0	0	0	0	0	0	0	0	0	0	0	0	0	0	0	0	0	0	0	0	0	0	0	0	0
k__Bacteria|p__Firmicutes|c__Negativicutes|o__Selenomo0dales|f__Veillonellaceae|g__Veillonella	0.00116	0.47886	0.15675	0.03239	0	0	0	0.71469	0	0	0	0	0.00293	0.00133	0.00799	0	0.00797	0.02344	0.16099	0.00051	0.06825	0.00275	0	0	0	0	0	0	0	0	0	0	0.01105	0.00182	0.00994	0	0.01678	0	0	0	0	0	0.00538	0.00374	0	0	0.00024	0.00184	0
k__Bacteria|p__Firmicutes|c__Negativicutes|o__Selenomo0dales|f__Veillonellaceae|g__Veillonella|s__Veillonella_atypica	0	0.06331	0.09318	0.00474	0	0	0	0	0	0	0	0	0	0	0.00606	0	0	0.0023	0.0596	0	0.0168	0	0	0	0	0	0	0	0	0	0	0	0	0	0	0	0	0	0	0	0	0	0	0	0	0	0	0	0
k__Bacteria|p__Firmicutes|c__Negativicutes|o__Selenomo0dales|f__Veillonellaceae|g__Veillonella|s__Veillonella_atypica|t__Veillonella_atypica_unclassified	0	0.06331	0.09318	0.00474	0	0	0	0	0	0	0	0	0	0	0.00606	0	0	0.0023	0.0596	0	0.0168	0	0	0	0	0	0	0	0	0	0	0	0	0	0	0	0	0	0	0	0	0	0	0	0	0	0	0	0
k__Bacteria|p__Firmicutes|c__Negativicutes|o__Selenomo0dales|f__Veillonellaceae|g__Veillonella|s__Veillonella_dispar	0	0.03868	0.00346	0	0	0	0	0.00061	0	0	0	0	0	0	0	0	0	0.00022	0.00408	0	0	0	0	0	0	0	0	0	0	0	0	0	0	0	0	0	0	0	0	0	0	0	0	0	0	0	0	0	0
k__Bacteria|p__Firmicutes|c__Negativicutes|o__Selenomo0dales|f__Veillonellaceae|g__Veillonella|s__Veillonella_dispar|t__GCF_000160015	0	0.03868	0.00346	0	0	0	0	0.00061	0	0	0	0	0	0	0	0	0	0.00022	0.00408	0	0	0	0	0	0	0	0	0	0	0	0	0	0	0	0	0	0	0	0	0	0	0	0	0	0	0	0	0	0
k__Bacteria|p__Firmicutes|c__Negativicutes|o__Selenomo0dales|f__Veillonellaceae|g__Veillonella|s__Veillonella_parvula	0	0.07642	0.03914	0.00761	0	0	0	0.49262	0	0	0	0	0	0	0	0	0.00584	0.00763	0.01386	0	0.01732	0	0	0	0	0	0	0	0	0	0	0	0.00174	0	0	0	0	0	0	0	0	0	0	0	0	0	0	0	0
k__Bacteria|p__Firmicutes|c__Negativicutes|o__Selenomo0dales|f__Veillonellaceae|g__Veillonella|s__Veillonella_parvula|t__Veillonella_parvula_unclassified	0	0.07642	0.03914	0.00761	0	0	0	0.49262	0	0	0	0	0	0	0	0	0.00584	0.00763	0.01386	0	0.01732	0	0	0	0	0	0	0	0	0	0	0	0.00174	0	0	0	0	0	0	0	0	0	0	0	0	0	0	0	0
k__Bacteria|p__Firmicutes|c__Negativicutes|o__Selenomo0dales|f__Veillonellaceae|g__Veillonella|s__Veillonella_unclassified	0.00116	0.30046	0.02097	0.02004	0	0	0	0.22146	0	0	0	0	0.00293	0.00133	0.00192	0	0.00213	0.01329	0.08344	0.00051	0.03413	0.00275	0	0	0	0	0	0	0	0	0	0	0.00932	0.00182	0.00994	0	0.01678	0	0	0	0	0	0.00538	0.00374	0	0	0.00024	0.00184	0
k__Bacteria|p__Fusobacteria	0	0	0	0	0	0	0	0	0	0	0	0	0	0	0	0	0	0	0	0.00207	0	0	0	0	0	0	0	0	0	0	0	0	0	0	0	0	0	0	0	0	0	0	0	0	0	0	0	0	0
k__Bacteria|p__Fusobacteria|c__Fusobacteriia	0	0	0	0	0	0	0	0	0	0	0	0	0	0	0	0	0	0	0	0.00207	0	0	0	0	0	0	0	0	0	0	0	0	0	0	0	0	0	0	0	0	0	0	0	0	0	0	0	0	0
k__Bacteria|p__Fusobacteria|c__Fusobacteriia|o__Fusobacteriales	0	0	0	0	0	0	0	0	0	0	0	0	0	0	0	0	0	0	0	0.00207	0	0	0	0	0	0	0	0	0	0	0	0	0	0	0	0	0	0	0	0	0	0	0	0	0	0	0	0	0
k__Bacteria|p__Fusobacteria|c__Fusobacteriia|o__Fusobacteriales|f__Fusobacteriaceae	0	0	0	0	0	0	0	0	0	0	0	0	0	0	0	0	0	0	0	0.00207	0	0	0	0	0	0	0	0	0	0	0	0	0	0	0	0	0	0	0	0	0	0	0	0	0	0	0	0	0
k__Bacteria|p__Fusobacteria|c__Fusobacteriia|o__Fusobacteriales|f__Fusobacteriaceae|g__Fusobacterium	0	0	0	0	0	0	0	0	0	0	0	0	0	0	0	0	0	0	0	0.00207	0	0	0	0	0	0	0	0	0	0	0	0	0	0	0	0	0	0	0	0	0	0	0	0	0	0	0	0	0
k__Bacteria|p__Fusobacteria|c__Fusobacteriia|o__Fusobacteriales|f__Fusobacteriaceae|g__Fusobacterium|s__Fusobacterium_gonidiaformans	0	0	0	0	0	0	0	0	0	0	0	0	0	0	0	0	0	0	0	0	0	0	0	0	0	0	0	0	0	0	0	0	0	0	0	0	0	0	0	0	0	0	0	0	0	0	0	0	0
k__Bacteria|p__Fusobacteria|c__Fusobacteriia|o__Fusobacteriales|f__Fusobacteriaceae|g__Fusobacterium|s__Fusobacterium_gonidiaformans|t__Fusobacterium_gonidiaformans_unclassified	0	0	0	0	0	0	0	0	0	0	0	0	0	0	0	0	0	0	0	0	0	0	0	0	0	0	0	0	0	0	0	0	0	0	0	0	0	0	0	0	0	0	0	0	0	0	0	0	0
k__Bacteria|p__Fusobacteria|c__Fusobacteriia|o__Fusobacteriales|f__Fusobacteriaceae|g__Fusobacterium|s__Fusobacterium_mortiferum	0	0	0	0	0	0	0	0	0	0	0	0	0	0	0	0	0	0	0	0	0	0	0	0	0	0	0	0	0	0	0	0	0	0	0	0	0	0	0	0	0	0	0	0	0	0	0	0	0
k__Bacteria|p__Fusobacteria|c__Fusobacteriia|o__Fusobacteriales|f__Fusobacteriaceae|g__Fusobacterium|s__Fusobacterium_mortiferum|t__GCF_000158195	0	0	0	0	0	0	0	0	0	0	0	0	0	0	0	0	0	0	0	0	0	0	0	0	0	0	0	0	0	0	0	0	0	0	0	0	0	0	0	0	0	0	0	0	0	0	0	0	0
k__Bacteria|p__Fusobacteria|c__Fusobacteriia|o__Fusobacteriales|f__Fusobacteriaceae|g__Fusobacterium|s__Fusobacterium_nucleatum	0	0	0	0	0	0	0	0	0	0	0	0	0	0	0	0	0	0	0	0.00207	0	0	0	0	0	0	0	0	0	0	0	0	0	0	0	0	0	0	0	0	0	0	0	0	0	0	0	0	0
k__Bacteria|p__Fusobacteria|c__Fusobacteriia|o__Fusobacteriales|f__Fusobacteriaceae|g__Fusobacterium|s__Fusobacterium_nucleatum|t__Fusobacterium_nucleatum_unclassified	0	0	0	0	0	0	0	0	0	0	0	0	0	0	0	0	0	0	0	0.00207	0	0	0	0	0	0	0	0	0	0	0	0	0	0	0	0	0	0	0	0	0	0	0	0	0	0	0	0	0
k__Bacteria|p__Fusobacteria|c__Fusobacteriia|o__Fusobacteriales|f__Fusobacteriaceae|g__Fusobacterium|s__Fusobacterium_ulcerans	0	0	0	0	0	0	0	0	0	0	0	0	0	0	0	0	0	0	0	0	0	0	0	0	0	0	0	0	0	0	0	0	0	0	0	0	0	0	0	0	0	0	0	0	0	0	0	0	0
k__Bacteria|p__Fusobacteria|c__Fusobacteriia|o__Fusobacteriales|f__Fusobacteriaceae|g__Fusobacterium|s__Fusobacterium_ulcerans|t__Fusobacterium_ulcerans_unclassified	0	0	0	0	0	0	0	0	0	0	0	0	0	0	0	0	0	0	0	0	0	0	0	0	0	0	0	0	0	0	0	0	0	0	0	0	0	0	0	0	0	0	0	0	0	0	0	0	0
k__Bacteria|p__Proteobacteria	0.4611	1.49534	2.2877	3.17784	0.02526	0.61058	2.13939	6.26733	0.30973	0.59125	1.43302	0.93096	0.85982	1.98449	0.41677	2.41588	4.07587	2.8286	10.8188	1.02807	0.60873	1.11661	21.5355	3.21819	2.06858	1.06921	2.5073	5.03181	3.93696	10.4213	2.56851	38.889	5.28952	4.17142	11.6438	1.98619	6.98524	21.0432	0.40843	7.80779	5.43171	0.2656	6.04041	3.92945	4.10252	2.35793	7.31691	38.6296	3.69928
k__Bacteria|p__Proteobacteria|c__Betaproteobacteria	0.19763	0	1.95251	3.09177	0.02189	0.01878	2.13939	0.79075	0.02204	0.16262	1.27146	0.18051	0.64847	1.75638	0.13439	2.38565	3.75901	2.7917	0.77321	0.83915	0.22561	0.91396	0.06328	1.79886	0.12366	0.30965	0.43511	0.47089	2.36845	2.40889	1.12587	1.57414	0.05171	2.63795	0.05622	0.46166	0.10558	13.9775	0.03297	3.21876	3.08049	0.20561	4.71865	1.69185	2.81042	1.1444	7.29549	0.03036	0.09986
k__Bacteria|p__Proteobacteria|c__Betaproteobacteria|o__Burkholderiales	0.19763	0	1.95251	3.09177	0.02189	0.01878	2.13939	0.79075	0.02204	0.16262	1.27146	0.18051	0.64847	1.75638	0.13439	2.38565	3.75901	2.7917	0.77321	0.83915	0.22561	0.91396	0.06328	1.79886	0.12366	0.30965	0.43511	0.47089	2.36845	2.40889	1.12587	1.57414	0.05171	2.63795	0.05622	0.46166	0.10558	13.9775	0.03297	3.21876	3.08049	0.20561	4.71865	1.69185	2.81042	1.1444	7.29549	0.03036	0.09986
k__Bacteria|p__Proteobacteria|c__Betaproteobacteria|o__Burkholderiales|f__Alcalige0ceae	0	0	0	0	0	0	0	0	0	0	0	0	0	0	0	0	0	0	0	0	0	0	0	0	0	0	0	0	0	0	0	0	0.01269	0	0	0	0	0	0	0.00714	0	0	0	0	0	0	0.0017	0	0.00328
k__Bacteria|p__Proteobacteria|c__Betaproteobacteria|o__Burkholderiales|f__Alcalige0ceae|g__Alcaligenes	0	0	0	0	0	0	0	0	0	0	0	0	0	0	0	0	0	0	0	0	0	0	0	0	0	0	0	0	0	0	0	0	0.01269	0	0	0	0	0	0	0.00714	0	0	0	0	0	0	0.0017	0	0.00328
k__Bacteria|p__Proteobacteria|c__Betaproteobacteria|o__Burkholderiales|f__Alcalige0ceae|g__Alcaligenes|s__Alcaligenes_unclassified	0	0	0	0	0	0	0	0	0	0	0	0	0	0	0	0	0	0	0	0	0	0	0	0	0	0	0	0	0	0	0	0	0.01269	0	0	0	0	0	0	0.00714	0	0	0	0	0	0	0.0017	0	0.00328
k__Bacteria|p__Proteobacteria|c__Betaproteobacteria|o__Burkholderiales|f__Burkholderiales_no0me	0.00583	0	0.0238	0	0	0.01878	0	0	0.00304	0	0.01748	0.12838	0	0	0.10848	0.0273	0	0.02391	0	0	0	0	0.00127	0.00317	0.12329	0.12115	0	0	0.0129	0	0	0	0	0	0	0	0	0	0.00043	0	0.00571	0	0	0.00038	0	0.00148	0	0.0149	0.08215
k__Bacteria|p__Proteobacteria|c__Betaproteobacteria|o__Burkholderiales|f__Burkholderiales_no0me|g__Burkholderiales_no0me	0.00583	0	0.0238	0	0	0.01878	0	0	0.00304	0	0.01748	0.12838	0	0	0.10848	0.0273	0	0.02391	0	0	0	0	0.00127	0.00317	0.12329	0.12115	0	0	0.0129	0	0	0	0	0	0	0	0	0	0.00043	0	0.00571	0	0	0.00038	0	0.00148	0	0.0149	0.08215
k__Bacteria|p__Proteobacteria|c__Betaproteobacteria|o__Burkholderiales|f__Burkholderiales_no0me|g__Burkholderiales_no0me|s__Burkholderiales_bacterium_1_1_47	0.00583	0	0.0238	0	0	0.01878	0	0	0.00304	0	0.01748	0.12838	0	0	0.10848	0.0273	0	0.02391	0	0	0	0	0.00127	0.00317	0.12329	0.12115	0	0	0.0129	0	0	0	0	0	0	0	0	0	0.00043	0	0.00571	0	0	0.00038	0	0.00148	0	0.0149	0.08215
k__Bacteria|p__Proteobacteria|c__Betaproteobacteria|o__Burkholderiales|f__Burkholderiales_no0me|g__Burkholderiales_no0me|s__Burkholderiales_bacterium_1_1_47|t__GCF_000144975	0.00583	0	0.0238	0	0	0.01878	0	0	0.00304	0	0.01748	0.12838	0	0	0.10848	0.0273	0	0.02391	0	0	0	0	0.00127	0.00317	0.12329	0.12115	0	0	0.0129	0	0	0	0	0	0	0	0	0	0.00043	0	0.00571	0	0	0.00038	0	0.00148	0	0.0149	0.08215
k__Bacteria|p__Proteobacteria|c__Betaproteobacteria|o__Burkholderiales|f__Comamo0daceae	0	0	0	0	0	0	0	0	0	0	0	0	0	0	0	0	0	0	0	0.00528	0	0	0	0	0	0	0	0	0	0	0	0	0	0	0	0	0	0	0	0	0	0	0	0	0	0	0	0	0
k__Bacteria|p__Proteobacteria|c__Betaproteobacteria|o__Burkholderiales|f__Comamo0daceae|g__Alicycliphilus	0	0	0	0	0	0	0	0	0	0	0	0	0	0	0	0	0	0	0	0.00528	0	0	0	0	0	0	0	0	0	0	0	0	0	0	0	0	0	0	0	0	0	0	0	0	0	0	0	0	0
k__Bacteria|p__Proteobacteria|c__Betaproteobacteria|o__Burkholderiales|f__Comamo0daceae|g__Alicycliphilus|s__Alicycliphilus_unclassified	0	0	0	0	0	0	0	0	0	0	0	0	0	0	0	0	0	0	0	0.00528	0	0	0	0	0	0	0	0	0	0	0	0	0	0	0	0	0	0	0	0	0	0	0	0	0	0	0	0	0
k__Bacteria|p__Proteobacteria|c__Betaproteobacteria|o__Burkholderiales|f__Comamo0daceae|g__Comamo0s	0	0	0	0	0	0	0	0	0	0	0	0	0	0	0	0	0	0	0	0	0	0	0	0	0	0	0	0	0	0	0	0	0	0	0	0	0	0	0	0	0	0	0	0	0	0	0	0	0
k__Bacteria|p__Proteobacteria|c__Betaproteobacteria|o__Burkholderiales|f__Comamo0daceae|g__Comamo0s|s__Comamo0s_unclassified	0	0	0	0	0	0	0	0	0	0	0	0	0	0	0	0	0	0	0	0	0	0	0	0	0	0	0	0	0	0	0	0	0	0	0	0	0	0	0	0	0	0	0	0	0	0	0	0	0
k__Bacteria|p__Proteobacteria|c__Betaproteobacteria|o__Burkholderiales|f__Oxalobacteraceae	0.05103	0	0	0	0	0	0	0	0	0	0.01204	0	0	0	0	0	0	0	0	0	0	0.00332	0	0	0	0	0.0457	0	0.00419	0	0	0	0	0	0	0.00214	0	0	0	0	0	0	0	0	0	0.02486	0	0	0
k__Bacteria|p__Proteobacteria|c__Betaproteobacteria|o__Burkholderiales|f__Oxalobacteraceae|g__Oxalobacter	0.05103	0	0	0	0	0	0	0	0	0	0.01204	0	0	0	0	0	0	0	0	0	0	0.00332	0	0	0	0	0.0457	0	0.00419	0	0	0	0	0	0	0.00214	0	0	0	0	0	0	0	0	0	0.02486	0	0	0
k__Bacteria|p__Proteobacteria|c__Betaproteobacteria|o__Burkholderiales|f__Oxalobacteraceae|g__Oxalobacter|s__Oxalobacter_formigenes	0.05103	0	0	0	0	0	0	0	0	0	0.01204	0	0	0	0	0	0	0	0	0	0	0.00332	0	0	0	0	0.0457	0	0.00419	0	0	0	0	0	0	0.00214	0	0	0	0	0	0	0	0	0	0.02486	0	0	0
k__Bacteria|p__Proteobacteria|c__Betaproteobacteria|o__Burkholderiales|f__Oxalobacteraceae|g__Oxalobacter|s__Oxalobacter_formigenes|t__GCF_000158475	0	0	0	0	0	0	0	0	0	0	0	0	0	0	0	0	0	0	0	0	0	0	0	0	0	0	0	0	0	0	0	0	0	0	0	0	0	0	0	0	0	0	0	0	0	0	0	0	0
k__Bacteria|p__Proteobacteria|c__Betaproteobacteria|o__Burkholderiales|f__Oxalobacteraceae|g__Oxalobacter|s__Oxalobacter_formigenes|t__GCF_000158495	0	0	0	0	0	0	0	0	0	0	0	0	0	0	0	0	0	0	0	0	0	0	0	0	0	0	0	0	0	0	0	0	0	0	0	0	0	0	0	0	0	0	0	0	0	0	0	0	0
k__Bacteria|p__Proteobacteria|c__Betaproteobacteria|o__Burkholderiales|f__Oxalobacteraceae|g__Oxalobacter|s__Oxalobacter_formigenes|t__Oxalobacter_formigenes_unclassified	0.05103	0	0	0	0	0	0	0	0	0	0.01204	0	0	0	0	0	0	0	0	0	0	0.00332	0	0	0	0	0.0457	0	0.00419	0	0	0	0	0	0	0.00214	0	0	0	0	0	0	0	0	0	0.02486	0	0	0
k__Bacteria|p__Proteobacteria|c__Betaproteobacteria|o__Burkholderiales|f__Sutterellaceae	0.14077	0	1.92872	3.09177	0.02189	0	2.13939	0.79075	0.019	0.16262	1.24194	0.05213	0.64847	1.75638	0.02591	2.35835	3.75901	2.76779	0.77321	0.83387	0.22561	0.91064	0.06202	1.79569	0.00037	0.1885	0.38941	0.47089	2.35135	2.40889	1.12587	1.57414	0.03902	2.63795	0.05622	0.45952	0.10558	13.9775	0.03254	3.21162	3.07478	0.20561	4.71865	1.69147	2.81042	1.11806	7.29379	0.01546	0.01444
k__Bacteria|p__Proteobacteria|c__Betaproteobacteria|o__Burkholderiales|f__Sutterellaceae|g__Parasutterella	0.01101	0	0.08049	0	0	0	0	0	0.019	0	0.02932	0.05213	0.64847	0	0.02591	0.03337	0	0.01177	0	0	0	0	0	0.00497	0.00037	0.04417	0	0	0.03543	0	0	0	0	0	0	0.01098	0	0.00368	0.00065	0	0	0	0.0009	0	0	0.00119	0	0.00629	0.00567
k__Bacteria|p__Proteobacteria|c__Betaproteobacteria|o__Burkholderiales|f__Sutterellaceae|g__Parasutterella|s__Parasutterella_excrementihominis	0.01101	0	0.08049	0	0	0	0	0	0.019	0	0.02932	0.05213	0.64847	0	0.02591	0.03337	0	0.01177	0	0	0	0	0	0.00497	0.00037	0.04417	0	0	0.03543	0	0	0	0	0	0	0.01098	0	0.00368	0.00065	0	0	0	0.0009	0	0	0.00119	0	0.00629	0.00567
k__Bacteria|p__Proteobacteria|c__Betaproteobacteria|o__Burkholderiales|f__Sutterellaceae|g__Parasutterella|s__Parasutterella_excrementihominis|t__GCF_000205025	0.01101	0	0.08049	0	0	0	0	0	0.019	0	0.02932	0.05213	0.64847	0	0.02591	0.03337	0	0.01177	0	0	0	0	0	0.00497	0.00037	0.04417	0	0	0.03543	0	0	0	0	0	0	0.01098	0	0.00368	0.00065	0	0	0	0.0009	0	0	0.00119	0	0.00629	0.00567
k__Bacteria|p__Proteobacteria|c__Betaproteobacteria|o__Burkholderiales|f__Sutterellaceae|g__Sutterella	0.08104	0	1.84823	3.09177	0	0	2.13939	0.5607	0	0	1.21262	0	0	1.75638	0	2.32498	3.75901	2.75601	0.73809	0.83387	0.07625	0.91064	0.04822	1.70944	0	0.14434	0.06527	0.01357	2.31592	2.40889	1.12587	0.66132	0	0.10532	0.05622	0.29701	0.10558	13.9738	0.02787	3.21162	3.07478	0.05464	4.71774	1.69147	2.81042	0.62997	7.29379	0.00918	0.0054
k__Bacteria|p__Proteobacteria|c__Betaproteobacteria|o__Burkholderiales|f__Sutterellaceae|g__Sutterella|s__Sutterella_wadsworthensis	0.08104	0	1.84823	3.09177	0	0	2.13939	0.5607	0	0	1.21262	0	0	1.75638	0	2.32498	3.75901	2.75601	0.73809	0.83387	0.07625	0.91064	0.04822	1.70944	0	0.14434	0.06527	0.01357	2.31592	2.40889	1.12587	0.66132	0	0.10532	0.05622	0.29701	0.10558	13.9738	0.02787	3.21162	3.07478	0.05464	4.71774	1.69147	2.81042	0.62997	7.29379	0.00918	0.0054
k__Bacteria|p__Proteobacteria|c__Betaproteobacteria|o__Burkholderiales|f__Sutterellaceae|g__Sutterella|s__Sutterella_wadsworthensis|t__GCF_000186505	0	0	0	0	0	0	0	0	0	0	0	0	0	0	0	0	0	0	0	0	0	0	0	0	0	0	0	0	0	0	0	0	0	0	0	0	0	0	0	0	0	0	0	0	0	0	0	0	0
k__Bacteria|p__Proteobacteria|c__Betaproteobacteria|o__Burkholderiales|f__Sutterellaceae|g__Sutterella|s__Sutterella_wadsworthensis|t__GCF_000297775	0	0	0	0	0	0	0	0.5607	0	0	1.21262	0	0	1.75638	0	0	3.75901	0	0	0	0	0	0	0	0	0	0	0	2.31592	0	0	0	0	0	0	0	0	0	0	0	0	0	0	0	0	0	0	0	0
k__Bacteria|p__Proteobacteria|c__Betaproteobacteria|o__Burkholderiales|f__Sutterellaceae|g__Sutterella|s__Sutterella_wadsworthensis|t__GCF_000411515	0	0	0	0	0	0	0	0	0	0	0	0	0	0	0	0	0	0	0	0	0	0	0	0	0	0	0	0	0	0	0	0	0	0	0	0	0	0	0	0	0	0	0	0	0	0.41877	0	0	0
k__Bacteria|p__Proteobacteria|c__Betaproteobacteria|o__Burkholderiales|f__Sutterellaceae|g__Sutterella|s__Sutterella_wadsworthensis|t__Sutterella_wadsworthensis_unclassified	0.08104	0	1.84823	3.09177	0	0	2.13939	0	0	0	0	0	0	0	0	2.32498	0	2.75601	0.73809	0.83387	0.07625	0.91064	0.04822	1.70944	0	0.14434	0.06527	0.01357	0	2.40889	1.12587	0.66132	0	0.10532	0.05622	0.29701	0.10558	13.9738	0.02787	3.21162	3.07478	0.05464	4.71774	1.69147	2.81042	0.2112	7.29379	0.00918	0.0054
k__Bacteria|p__Proteobacteria|c__Betaproteobacteria|o__Burkholderiales|f__Sutterellaceae|g__Sutterellaceae_unclassified	0.04872	0	0	0	0.02189	0	0	0.23004	0	0.16262	0	0	0	0	0	0	0	0	0.03512	0	0.14936	0	0.0138	0.08128	0	0	0.32414	0.45733	0	0	0	0.91282	0.03902	2.53264	0	0.15153	0	0	0.00402	0	0	0.15097	0	0	0	0.4869	0	0	0.00336
k__Bacteria|p__Proteobacteria|c__Betaproteobacteria|o__Neisseriales	0	0	0	0	0	0	0	0	0	0	0	0	0	0	0	0	0	0	0	0	0	0	0	0	0	0	0	0	0	0	0	0	0	0	0	0	0	0	0	0	0	0	0	0	0	0	0	0	0
k__Bacteria|p__Proteobacteria|c__Betaproteobacteria|o__Neisseriales|f__Neisseriaceae	0	0	0	0	0	0	0	0	0	0	0	0	0	0	0	0	0	0	0	0	0	0	0	0	0	0	0	0	0	0	0	0	0	0	0	0	0	0	0	0	0	0	0	0	0	0	0	0	0
k__Bacteria|p__Proteobacteria|c__Betaproteobacteria|o__Neisseriales|f__Neisseriaceae|g__Neisseria	0	0	0	0	0	0	0	0	0	0	0	0	0	0	0	0	0	0	0	0	0	0	0	0	0	0	0	0	0	0	0	0	0	0	0	0	0	0	0	0	0	0	0	0	0	0	0	0	0
k__Bacteria|p__Proteobacteria|c__Betaproteobacteria|o__Neisseriales|f__Neisseriaceae|g__Neisseria|s__Neisseria_flavescens	0	0	0	0	0	0	0	0	0	0	0	0	0	0	0	0	0	0	0	0	0	0	0	0	0	0	0	0	0	0	0	0	0	0	0	0	0	0	0	0	0	0	0	0	0	0	0	0	0
k__Bacteria|p__Proteobacteria|c__Betaproteobacteria|o__Neisseriales|f__Neisseriaceae|g__Neisseria|s__Neisseria_flavescens|t__Neisseria_flavescens_unclassified	0	0	0	0	0	0	0	0	0	0	0	0	0	0	0	0	0	0	0	0	0	0	0	0	0	0	0	0	0	0	0	0	0	0	0	0	0	0	0	0	0	0	0	0	0	0	0	0	0
k__Bacteria|p__Proteobacteria|c__Betaproteobacteria|o__Neisseriales|f__Neisseriaceae|g__Neisseria|s__Neisseria_meningitidis	0	0	0	0	0	0	0	0	0	0	0	0	0	0	0	0	0	0	0	0	0	0	0	0	0	0	0	0	0	0	0	0	0	0	0	0	0	0	0	0	0	0	0	0	0	0	0	0	0
k__Bacteria|p__Proteobacteria|c__Betaproteobacteria|o__Neisseriales|f__Neisseriaceae|g__Neisseria|s__Neisseria_meningitidis|t__Neisseria_meningitidis_unclassified	0	0	0	0	0	0	0	0	0	0	0	0	0	0	0	0	0	0	0	0	0	0	0	0	0	0	0	0	0	0	0	0	0	0	0	0	0	0	0	0	0	0	0	0	0	0	0	0	0
k__Bacteria|p__Proteobacteria|c__Betaproteobacteria|o__Neisseriales|f__Neisseriaceae|g__Neisseria|s__Neisseria_unclassified	0	0	0	0	0	0	0	0	0	0	0	0	0	0	0	0	0	0	0	0	0	0	0	0	0	0	0	0	0	0	0	0	0	0	0	0	0	0	0	0	0	0	0	0	0	0	0	0	0
k__Bacteria|p__Proteobacteria|c__Deltaproteobacteria	0.10345	0	0.0022	0	0	0	0	0.04458	0.23641	0.40101	0.11311	0.64563	0.20134	0.22811	0.20447	0.0229	0.25211	0.00527	0.1252	0	0.09429	0.19676	3.5781	1.34111	1.91465	0.59858	1.43311	1.175	1.20385	0.77987	1.38548	3.24909	4.44912	0.87009	0.00889	1.43685	2.31647	7.0179	0.26818	3.8647	1.97425	0.04307	1.19387	0.5835	0.30919	1.18744	0.00933	2.5518	3.16199
k__Bacteria|p__Proteobacteria|c__Deltaproteobacteria|o__Desulfovibrio0les	0.10345	0	0.0022	0	0	0	0	0.04458	0.23641	0.40101	0.11311	0.64563	0.20134	0.22811	0.20447	0.0229	0.25211	0.00527	0.1252	0	0.09429	0.19676	3.5781	1.34111	1.91465	0.59858	1.43311	1.175	1.20385	0.77987	1.38548	3.24909	4.44912	0.87009	0.00889	1.43685	2.31647	7.0179	0.26818	3.8647	1.97425	0.04307	1.19387	0.5835	0.30919	1.18744	0.00933	2.5518	3.16199
k__Bacteria|p__Proteobacteria|c__Deltaproteobacteria|o__Desulfovibrio0les|f__Desulfovibrio0ceae	0.10345	0	0.0022	0	0	0	0	0.04458	0.23641	0.40101	0.11311	0.64563	0.20134	0.22811	0.20447	0.0229	0.25211	0.00527	0.1252	0	0.09429	0.19676	3.5781	1.34111	1.91465	0.59858	1.43311	1.175	1.20385	0.77987	1.38548	3.24909	4.44912	0.87009	0.00889	1.43685	2.31647	7.0179	0.26818	3.8647	1.97425	0.04307	1.19387	0.5835	0.30919	1.18744	0.00933	2.5518	3.16199
k__Bacteria|p__Proteobacteria|c__Deltaproteobacteria|o__Desulfovibrio0les|f__Desulfovibrio0ceae|g__Bilophila	0.08165	0	0.0022	0	0	0	0	0.03803	0.15945	0.40101	0.11311	0.64563	0.19606	0.22811	0.20447	0.0229	0.05149	0.00268	0.1252	0	0.09429	0.14107	3.5688	1.33107	1.91465	0.59858	1.43311	0.096	0.61895	0.77491	1.19723	2.32693	3.16604	0.35783	0.00889	0.57412	0.52406	0.0017	0.25291	1.18712	1.97425	0.0331	1.19387	0.33511	0.30919	1.18744	0.00933	2.54469	3.16199
k__Bacteria|p__Proteobacteria|c__Deltaproteobacteria|o__Desulfovibrio0les|f__Desulfovibrio0ceae|g__Bilophila|s__Bilophila_sp_4_1_30	0	0	0	0	0	0	0	0	0	0	0	0	0	0	0	0	0	0	0	0	0	0	0	0	0	0	0	0	0	0	0	0	0	0	0	0	0	0	0	0	0	0	0	0	0	0	0	0	0
k__Bacteria|p__Proteobacteria|c__Deltaproteobacteria|o__Desulfovibrio0les|f__Desulfovibrio0ceae|g__Bilophila|s__Bilophila_sp_4_1_30|t__GCF_000224655	0	0	0	0	0	0	0	0	0	0	0	0	0	0	0	0	0	0	0	0	0	0	0	0	0	0	0	0	0	0	0	0	0	0	0	0	0	0	0	0	0	0	0	0	0	0	0	0	0
k__Bacteria|p__Proteobacteria|c__Deltaproteobacteria|o__Desulfovibrio0les|f__Desulfovibrio0ceae|g__Bilophila|s__Bilophila_unclassified	0.08165	0	0.0022	0	0	0	0	0.03672	0.13106	0.37633	0.10156	0.50595	0.16639	0.21576	0.19858	0.0229	0.04698	0.00268	0.12396	0	0.09429	0.13028	3.32962	1.32647	1.79273	0.55247	1.4163	0.09156	0.60525	0.76157	1.16016	2.24021	2.83581	0.34496	0.00889	0.5639	0.51727	0.0017	0.23502	1.14743	1.89061	0.0331	1.13351	0.33213	0.30716	1.06393	0.00933	2.51292	3.06828
k__Bacteria|p__Proteobacteria|c__Deltaproteobacteria|o__Desulfovibrio0les|f__Desulfovibrio0ceae|g__Bilophila|s__Bilophila_wadsworthia	0	0	0	0	0	0	0	0.00131	0.02839	0.02468	0.01155	0.13968	0.02967	0.01235	0.00589	0	0.00451	0	0.00124	0	0	0.01078	0.23918	0.0046	0.12193	0.04611	0.01681	0.00444	0.01371	0.01334	0.03707	0.08672	0.33024	0.01287	0	0.01023	0.00678	0	0.01789	0.03969	0.08364	0	0.06037	0.00298	0.00203	0.1235	0	0.03177	0.0937
k__Bacteria|p__Proteobacteria|c__Deltaproteobacteria|o__Desulfovibrio0les|f__Desulfovibrio0ceae|g__Bilophila|s__Bilophila_wadsworthia|t__GCF_000185705	0	0	0	0	0	0	0	0.00131	0.02839	0.02468	0.01155	0.13968	0.02967	0.01235	0.00589	0	0.00451	0	0.00124	0	0	0.01078	0.23918	0.0046	0.12193	0.04611	0.01681	0.00444	0.01371	0.01334	0.03707	0.08672	0.33024	0.01287	0	0.01023	0.00678	0	0.01789	0.03969	0.08364	0	0.06037	0.00298	0.00203	0.1235	0	0.03177	0.0937
k__Bacteria|p__Proteobacteria|c__Deltaproteobacteria|o__Desulfovibrio0les|f__Desulfovibrio0ceae|g__Desulfovibrio	0.0218	0	0	0	0	0	0	0.00655	0.07696	0	0	0	0.00529	0	0	0	0.20062	0.0026	0	0	0	0.05569	0.0093	0.01004	0	0	0	1.079	0.58489	0.00496	0.18825	0.92216	1.28308	0.51226	0	0.86273	1.79241	7.01619	0.01527	2.67758	0	0.00997	0	0.24839	0	0	0	0.00711	0
k__Bacteria|p__Proteobacteria|c__Deltaproteobacteria|o__Desulfovibrio0les|f__Desulfovibrio0ceae|g__Desulfovibrio|s__Desulfovibrio_desulfuricans	0.0218	0	0	0	0	0	0	0.00655	0	0	0	0	0.00529	0	0	0	0	0.0026	0	0	0	0	0.0093	0	0	0	0	0	0	0	0.18825	0	0	0	0	0	0	0	0	0	0	0	0	0	0	0	0	0	0
k__Bacteria|p__Proteobacteria|c__Deltaproteobacteria|o__Desulfovibrio0les|f__Desulfovibrio0ceae|g__Desulfovibrio|s__Desulfovibrio_desulfuricans|t__Desulfovibrio_desulfuricans_unclassified	0.0218	0	0	0	0	0	0	0.00655	0	0	0	0	0.00529	0	0	0	0	0.0026	0	0	0	0	0.0093	0	0	0	0	0	0	0	0.18825	0	0	0	0	0	0	0	0	0	0	0	0	0	0	0	0	0	0
k__Bacteria|p__Proteobacteria|c__Deltaproteobacteria|o__Desulfovibrio0les|f__Desulfovibrio0ceae|g__Desulfovibrio|s__Desulfovibrio_desulfuricans|t__GCF_000022125	0	0	0	0	0	0	0	0	0	0	0	0	0	0	0	0	0	0	0	0	0	0	0	0	0	0	0	0	0	0	0	0	0	0	0	0	0	0	0	0	0	0	0	0	0	0	0	0	0
k__Bacteria|p__Proteobacteria|c__Deltaproteobacteria|o__Desulfovibrio0les|f__Desulfovibrio0ceae|g__Desulfovibrio|s__Desulfovibrio_piger	0	0	0	0	0	0	0	0	0.07696	0	0	0	0	0	0	0	0.20062	0	0	0	0	0.05569	0	0.01004	0	0	0	1.079	0.58489	0.00496	0	0.92216	1.28308	0.51226	0	0.86273	1.79241	7.01619	0.01527	2.67758	0	0.00997	0	0.24839	0	0	0	0.00711	0
k__Bacteria|p__Proteobacteria|c__Deltaproteobacteria|o__Desulfovibrio0les|f__Desulfovibrio0ceae|g__Desulfovibrio|s__Desulfovibrio_piger|t__GCF_000156375	0	0	0	0	0	0	0	0	0.07696	0	0	0	0	0	0	0	0.20062	0	0	0	0	0.05569	0	0.01004	0	0	0	1.079	0.58489	0.00496	0	0.92216	1.28308	0.51226	0	0.86273	1.79241	7.01619	0.01527	2.67758	0	0.00997	0	0.24839	0	0	0	0.00711	0
k__Bacteria|p__Proteobacteria|c__Epsilonproteobacteria	0	0	0	0.00157	0	0	0	0	0.0061	0	0	0	0	0	0	0	0	0	0	0.12197	0	0	0	0	0	0	0	0	0	0	0	0	0	0	0	0	0	0	0	0	0	0	0	0	0	0	0	0	0
k__Bacteria|p__Proteobacteria|c__Epsilonproteobacteria|o__Campylobacterales	0	0	0	0.00157	0	0	0	0	0.0061	0	0	0	0	0	0	0	0	0	0	0.12197	0	0	0	0	0	0	0	0	0	0	0	0	0	0	0	0	0	0	0	0	0	0	0	0	0	0	0	0	0
k__Bacteria|p__Proteobacteria|c__Epsilonproteobacteria|o__Campylobacterales|f__Campylobacteraceae	0	0	0	0.00157	0	0	0	0	0.0061	0	0	0	0	0	0	0	0	0	0	0.12197	0	0	0	0	0	0	0	0	0	0	0	0	0	0	0	0	0	0	0	0	0	0	0	0	0	0	0	0	0
k__Bacteria|p__Proteobacteria|c__Epsilonproteobacteria|o__Campylobacterales|f__Campylobacteraceae|g__Arcobacter	0	0	0	0	0	0	0	0	0	0	0	0	0	0	0	0	0	0	0	0.12197	0	0	0	0	0	0	0	0	0	0	0	0	0	0	0	0	0	0	0	0	0	0	0	0	0	0	0	0	0
k__Bacteria|p__Proteobacteria|c__Epsilonproteobacteria|o__Campylobacterales|f__Campylobacteraceae|g__Arcobacter|s__Arcobacter_butzleri	0	0	0	0	0	0	0	0	0	0	0	0	0	0	0	0	0	0	0	0.12197	0	0	0	0	0	0	0	0	0	0	0	0	0	0	0	0	0	0	0	0	0	0	0	0	0	0	0	0	0
k__Bacteria|p__Proteobacteria|c__Epsilonproteobacteria|o__Campylobacterales|f__Campylobacteraceae|g__Arcobacter|s__Arcobacter_butzleri|t__Arcobacter_butzleri_unclassified	0	0	0	0	0	0	0	0	0	0	0	0	0	0	0	0	0	0	0	0.12197	0	0	0	0	0	0	0	0	0	0	0	0	0	0	0	0	0	0	0	0	0	0	0	0	0	0	0	0	0
k__Bacteria|p__Proteobacteria|c__Epsilonproteobacteria|o__Campylobacterales|f__Campylobacteraceae|g__Campylobacter	0	0	0	0.00157	0	0	0	0	0.0061	0	0	0	0	0	0	0	0	0	0	0	0	0	0	0	0	0	0	0	0	0	0	0	0	0	0	0	0	0	0	0	0	0	0	0	0	0	0	0	0
k__Bacteria|p__Proteobacteria|c__Epsilonproteobacteria|o__Campylobacterales|f__Campylobacteraceae|g__Campylobacter|s__Campylobacter_gracilis	0	0	0	0	0	0	0	0	0	0	0	0	0	0	0	0	0	0	0	0	0	0	0	0	0	0	0	0	0	0	0	0	0	0	0	0	0	0	0	0	0	0	0	0	0	0	0	0	0
k__Bacteria|p__Proteobacteria|c__Epsilonproteobacteria|o__Campylobacterales|f__Campylobacteraceae|g__Campylobacter|s__Campylobacter_gracilis|t__GCF_000175875	0	0	0	0	0	0	0	0	0	0	0	0	0	0	0	0	0	0	0	0	0	0	0	0	0	0	0	0	0	0	0	0	0	0	0	0	0	0	0	0	0	0	0	0	0	0	0	0	0
k__Bacteria|p__Proteobacteria|c__Epsilonproteobacteria|o__Campylobacterales|f__Campylobacteraceae|g__Campylobacter|s__Campylobacter_hominis	0	0	0	0.00157	0	0	0	0	0.0061	0	0	0	0	0	0	0	0	0	0	0	0	0	0	0	0	0	0	0	0	0	0	0	0	0	0	0	0	0	0	0	0	0	0	0	0	0	0	0	0
k__Bacteria|p__Proteobacteria|c__Epsilonproteobacteria|o__Campylobacterales|f__Campylobacteraceae|g__Campylobacter|s__Campylobacter_hominis|t__GCF_000017585	0	0	0	0.00157	0	0	0	0	0.0061	0	0	0	0	0	0	0	0	0	0	0	0	0	0	0	0	0	0	0	0	0	0	0	0	0	0	0	0	0	0	0	0	0	0	0	0	0	0	0	0
k__Bacteria|p__Proteobacteria|c__Gammaproteobacteria	0.16003	1.49534	0.33298	0.08449	0.00337	0.5918	0	5.43201	0.04519	0.02762	0.04845	0.10483	0.01	0	0.07791	0.00732	0.06475	0.03163	9.92041	0.06696	0.28883	0.0059	17.8941	0.07822	0.03027	0.16097	0.63908	3.38591	0.36467	7.23257	0.05717	34.0657	0.78869	0.66338	11.5787	0.08769	4.56319	0.04777	0.10727	0.72433	0.37697	0.01692	0.1279	1.6541	0.9829	0.0261	0.01209	36.0475	0.43744
k__Bacteria|p__Proteobacteria|c__Gammaproteobacteria|o__Aeromo0dales	0	0	0.18702	0	0	0	0	0	0	0	0	0	0	0	0	0	0	0	0	0	0	0	0	0	0	0	0.00345	0	0	0	0	0	0	0	0	0	0	0	0	0	0	0	0	0	0	0	0	0	0
k__Bacteria|p__Proteobacteria|c__Gammaproteobacteria|o__Aeromo0dales|f__Aeromo0daceae	0	0	0	0	0	0	0	0	0	0	0	0	0	0	0	0	0	0	0	0	0	0	0	0	0	0	0	0	0	0	0	0	0	0	0	0	0	0	0	0	0	0	0	0	0	0	0	0	0
k__Bacteria|p__Proteobacteria|c__Gammaproteobacteria|o__Aeromo0dales|f__Aeromo0daceae|g__Aeromo0s	0	0	0	0	0	0	0	0	0	0	0	0	0	0	0	0	0	0	0	0	0	0	0	0	0	0	0	0	0	0	0	0	0	0	0	0	0	0	0	0	0	0	0	0	0	0	0	0	0
k__Bacteria|p__Proteobacteria|c__Gammaproteobacteria|o__Aeromo0dales|f__Aeromo0daceae|g__Aeromo0s|s__Aeromo0s_unclassified	0	0	0	0	0	0	0	0	0	0	0	0	0	0	0	0	0	0	0	0	0	0	0	0	0	0	0	0	0	0	0	0	0	0	0	0	0	0	0	0	0	0	0	0	0	0	0	0	0
k__Bacteria|p__Proteobacteria|c__Gammaproteobacteria|o__Aeromo0dales|f__Succinivibrio0ceae	0	0	0.18702	0	0	0	0	0	0	0	0	0	0	0	0	0	0	0	0	0	0	0	0	0	0	0	0.00345	0	0	0	0	0	0	0	0	0	0	0	0	0	0	0	0	0	0	0	0	0	0
k__Bacteria|p__Proteobacteria|c__Gammaproteobacteria|o__Aeromo0dales|f__Succinivibrio0ceae|g__Succi0timo0s	0	0	0.18702	0	0	0	0	0	0	0	0	0	0	0	0	0	0	0	0	0	0	0	0	0	0	0	0.00345	0	0	0	0	0	0	0	0	0	0	0	0	0	0	0	0	0	0	0	0	0	0
k__Bacteria|p__Proteobacteria|c__Gammaproteobacteria|o__Aeromo0dales|f__Succinivibrio0ceae|g__Succi0timo0s|s__Succi0timo0s_hippei	0	0	0.18702	0	0	0	0	0	0	0	0	0	0	0	0	0	0	0	0	0	0	0	0	0	0	0	0.00345	0	0	0	0	0	0	0	0	0	0	0	0	0	0	0	0	0	0	0	0	0	0
k__Bacteria|p__Proteobacteria|c__Gammaproteobacteria|o__Aeromo0dales|f__Succinivibrio0ceae|g__Succi0timo0s|s__Succi0timo0s_hippei|t__GCF_000188195	0	0	0.18702	0	0	0	0	0	0	0	0	0	0	0	0	0	0	0	0	0	0	0	0	0	0	0	0.00345	0	0	0	0	0	0	0	0	0	0	0	0	0	0	0	0	0	0	0	0	0	0
k__Bacteria|p__Proteobacteria|c__Gammaproteobacteria|o__Enterobacteriales	0.00674	0.15263	0.09725	0.08449	0.00337	0.5918	0	5.16004	0.04519	0.02762	0.04731	0.07902	0.00713	0	0.07791	0.00732	0	0.00602	9.9038	0.02475	0.01117	0	17.8941	0.07822	0.03027	0.16097	0.50166	3.38591	0.36467	7.23257	0.05717	34.0657	0.7678	0.66338	11.5765	0.08769	4.53976	0.04777	0.10727	0.72433	0.37697	0.01692	0.00909	1.6541	0.9829	0.0261	0.01209	36.0475	0.43744
k__Bacteria|p__Proteobacteria|c__Gammaproteobacteria|o__Enterobacteriales|f__Enterobacteriaceae	0.00674	0.15263	0.09725	0.08449	0.00337	0.5918	0	5.16004	0.04519	0.02762	0.04731	0.07902	0.00713	0	0.07791	0.00732	0	0.00602	9.9038	0.02475	0.01117	0	17.8941	0.07822	0.03027	0.16097	0.50166	3.38591	0.36467	7.23257	0.05717	34.0657	0.7678	0.66338	11.5765	0.08769	4.53976	0.04777	0.10727	0.72433	0.37697	0.01692	0.00909	1.6541	0.9829	0.0261	0.01209	36.0475	0.43744
k__Bacteria|p__Proteobacteria|c__Gammaproteobacteria|o__Enterobacteriales|f__Enterobacteriaceae|g__Citrobacter	0	0	0	0	0	0	0	0	0	0	0	0	0	0	0	0	0	0	0	0	0	0	0	0	0	0	0	0	0	0	0	0	0	0	0.73558	0	0.03088	0	0	0	0	0	0	0	0	0	0	0	0
k__Bacteria|p__Proteobacteria|c__Gammaproteobacteria|o__Enterobacteriales|f__Enterobacteriaceae|g__Citrobacter|s__Citrobacter_freundii	0	0	0	0	0	0	0	0	0	0	0	0	0	0	0	0	0	0	0	0	0	0	0	0	0	0	0	0	0	0	0	0	0	0	0.23878	0	0.01611	0	0	0	0	0	0	0	0	0	0	0	0
k__Bacteria|p__Proteobacteria|c__Gammaproteobacteria|o__Enterobacteriales|f__Enterobacteriaceae|g__Citrobacter|s__Citrobacter_freundii|t__Citrobacter_freundii_unclassified	0	0	0	0	0	0	0	0	0	0	0	0	0	0	0	0	0	0	0	0	0	0	0	0	0	0	0	0	0	0	0	0	0	0	0.23878	0	0.01611	0	0	0	0	0	0	0	0	0	0	0	0
k__Bacteria|p__Proteobacteria|c__Gammaproteobacteria|o__Enterobacteriales|f__Enterobacteriaceae|g__Citrobacter|s__Citrobacter_koseri	0	0	0	0	0	0	0	0	0	0	0	0	0	0	0	0	0	0	0	0	0	0	0	0	0	0	0	0	0	0	0	0	0	0	0	0	0	0	0	0	0	0	0	0	0	0	0	0	0
k__Bacteria|p__Proteobacteria|c__Gammaproteobacteria|o__Enterobacteriales|f__Enterobacteriaceae|g__Citrobacter|s__Citrobacter_koseri|t__GCF_000018045	0	0	0	0	0	0	0	0	0	0	0	0	0	0	0	0	0	0	0	0	0	0	0	0	0	0	0	0	0	0	0	0	0	0	0	0	0	0	0	0	0	0	0	0	0	0	0	0	0
k__Bacteria|p__Proteobacteria|c__Gammaproteobacteria|o__Enterobacteriales|f__Enterobacteriaceae|g__Citrobacter|s__Citrobacter_unclassified	0	0	0	0	0	0	0	0	0	0	0	0	0	0	0	0	0	0	0	0	0	0	0	0	0	0	0	0	0	0	0	0	0	0	0.4968	0	0.01477	0	0	0	0	0	0	0	0	0	0	0	0
k__Bacteria|p__Proteobacteria|c__Gammaproteobacteria|o__Enterobacteriales|f__Enterobacteriaceae|g__Cronobacter	0	0	0	0	0	0	0	0	0	0	0	0	0	0	0	0	0	0	0	0	0	0	0	0	0	0	0	0	0	0	0	0	0	0	0	0	0	0	0	0	0	0	0	0	0	0	0	0	0
k__Bacteria|p__Proteobacteria|c__Gammaproteobacteria|o__Enterobacteriales|f__Enterobacteriaceae|g__Cronobacter|s__Cronobacter_sakazakii	0	0	0	0	0	0	0	0	0	0	0	0	0	0	0	0	0	0	0	0	0	0	0	0	0	0	0	0	0	0	0	0	0	0	0	0	0	0	0	0	0	0	0	0	0	0	0	0	0
k__Bacteria|p__Proteobacteria|c__Gammaproteobacteria|o__Enterobacteriales|f__Enterobacteriaceae|g__Cronobacter|s__Cronobacter_sakazakii|t__Cronobacter_sakazakii_unclassified	0	0	0	0	0	0	0	0	0	0	0	0	0	0	0	0	0	0	0	0	0	0	0	0	0	0	0	0	0	0	0	0	0	0	0	0	0	0	0	0	0	0	0	0	0	0	0	0	0
k__Bacteria|p__Proteobacteria|c__Gammaproteobacteria|o__Enterobacteriales|f__Enterobacteriaceae|g__Enterobacter	0	0.08591	0	0	0	0	0	0	0	0	0	0	0	0	0	0	0	0	0	0	0	0	0.00489	0.00872	0	0	0	0	0	0	0	0	0.38003	0	0	0	0.05094	0	0	0.03104	0	0	0	0	0	0	0	0	0.01238
k__Bacteria|p__Proteobacteria|c__Gammaproteobacteria|o__Enterobacteriales|f__Enterobacteriaceae|g__Enterobacter|s__Enterobacter_aerogenes	0	0	0	0	0	0	0	0	0	0	0	0	0	0	0	0	0	0	0	0	0	0	0	0	0	0	0	0	0	0	0	0	0	0	0	0	0	0	0	0	0	0	0	0	0	0	0	0	0.01238
k__Bacteria|p__Proteobacteria|c__Gammaproteobacteria|o__Enterobacteriales|f__Enterobacteriaceae|g__Enterobacter|s__Enterobacter_aerogenes|t__Enterobacter_aerogenes_unclassified	0	0	0	0	0	0	0	0	0	0	0	0	0	0	0	0	0	0	0	0	0	0	0	0	0	0	0	0	0	0	0	0	0	0	0	0	0	0	0	0	0	0	0	0	0	0	0	0	0.01238
k__Bacteria|p__Proteobacteria|c__Gammaproteobacteria|o__Enterobacteriales|f__Enterobacteriaceae|g__Enterobacter|s__Enterobacter_cloacae	0	0.08591	0	0	0	0	0	0	0	0	0	0	0	0	0	0	0	0	0	0	0	0	0.00489	0.00872	0	0	0	0	0	0	0	0	0.38003	0	0	0	0.05094	0	0	0.03104	0	0	0	0	0	0	0	0	0
k__Bacteria|p__Proteobacteria|c__Gammaproteobacteria|o__Enterobacteriales|f__Enterobacteriaceae|g__Enterobacter|s__Enterobacter_cloacae|t__Enterobacter_cloacae_unclassified	0	0.08591	0	0	0	0	0	0	0	0	0	0	0	0	0	0	0	0	0	0	0	0	0.00489	0.00872	0	0	0	0	0	0	0	0	0.38003	0	0	0	0.05094	0	0	0.03104	0	0	0	0	0	0	0	0	0
k__Bacteria|p__Proteobacteria|c__Gammaproteobacteria|o__Enterobacteriales|f__Enterobacteriaceae|g__Enterobacteriaceae_no0me	0	0	0	0	0	0	0	0	0	0	0	0	0	0	0	0	0	0	0	0	0	0	0	0	0	0	0	0	0	0	0	0	0	0	0	0	0	0	0	0	0	0	0	0	0	0	0	0	0
k__Bacteria|p__Proteobacteria|c__Gammaproteobacteria|o__Enterobacteriales|f__Enterobacteriaceae|g__Enterobacteriaceae_no0me|s__Enterobacteriaceae_bacterium_9_2_54FAA	0	0	0	0	0	0	0	0	0	0	0	0	0	0	0	0	0	0	0	0	0	0	0	0	0	0	0	0	0	0	0	0	0	0	0	0	0	0	0	0	0	0	0	0	0	0	0	0	0
k__Bacteria|p__Proteobacteria|c__Gammaproteobacteria|o__Enterobacteriales|f__Enterobacteriaceae|g__Enterobacteriaceae_no0me|s__Enterobacteriaceae_bacterium_9_2_54FAA|t__GCF_000185685	0	0	0	0	0	0	0	0	0	0	0	0	0	0	0	0	0	0	0	0	0	0	0	0	0	0	0	0	0	0	0	0	0	0	0	0	0	0	0	0	0	0	0	0	0	0	0	0	0
k__Bacteria|p__Proteobacteria|c__Gammaproteobacteria|o__Enterobacteriales|f__Enterobacteriaceae|g__Escherichia	0.00674	0.06671	0.09725	0.08449	0.00337	0.5918	0	2.20839	0.04519	0.02762	0.04731	0.07902	0.00713	0	0.07791	0.00732	0	0.00602	9.9038	0.02475	0.01117	0	17.8892	0.0695	0.03027	0.16097	0.50166	3.34149	0.36467	7.23257	0.05717	34.0191	0.25289	0.66338	10.7953	0.08769	2.15936	0.04777	0.02807	0.69329	0.32855	0.01692	0.00909	1.6541	0.9829	0.0261	0.01209	1.28361	0.23597
k__Bacteria|p__Proteobacteria|c__Gammaproteobacteria|o__Enterobacteriales|f__Enterobacteriaceae|g__Escherichia|s__Escherichia_albertii	0	0	0	0	0	0	0	0	0	0	0	0	0	0	0	0	0	0	0	0	0	0	0	0	0	0	0	0	0	0	0	0	0	0	0	0	0	0	0	0	0	0	0	0	0	0	0	0	0
k__Bacteria|p__Proteobacteria|c__Gammaproteobacteria|o__Enterobacteriales|f__Enterobacteriaceae|g__Escherichia|s__Escherichia_albertii|t__Escherichia_albertii_unclassified	0	0	0	0	0	0	0	0	0	0	0	0	0	0	0	0	0	0	0	0	0	0	0	0	0	0	0	0	0	0	0	0	0	0	0	0	0	0	0	0	0	0	0	0	0	0	0	0	0
k__Bacteria|p__Proteobacteria|c__Gammaproteobacteria|o__Enterobacteriales|f__Enterobacteriaceae|g__Escherichia|s__Escherichia_coli	0	0.04165	0.00839	0.05004	0.00209	0.5918	0	2.20839	0.02322	0.0138	0.0275	0.06127	0.00713	0	0.04984	0.0024	0	0	8.8989	0.02475	0	0	9.24033	0.0504	0.00411	0.02494	0.15393	0.86758	0.17255	6.68196	0.04224	14.1542	0.04069	0.20826	7.00601	0.01412	0.87937	0.02278	0.02441	0.68621	0.12969	0.00707	0.00909	1.01256	0.48026	0.0261	0	0.31826	0.11052
k__Bacteria|p__Proteobacteria|c__Gammaproteobacteria|o__Enterobacteriales|f__Enterobacteriaceae|g__Escherichia|s__Escherichia_coli|t__Escherichia_coli_unclassified	0	0.04165	0.00839	0.05004	0.00209	0.5918	0	2.20839	0.02322	0.0138	0.0275	0.06127	0.00713	0	0.04984	0.0024	0	0	8.8989	0.02475	0	0	9.24033	0.0504	0.00411	0.02494	0.15393	0.86758	0.17255	6.68196	0.04224	14.1542	0.04069	0.20826	7.00601	0.01412	0.87937	0.02278	0.02441	0.68621	0.12969	0.00707	0.00909	1.01256	0.48026	0.0261	0	0.31826	0.11052
k__Bacteria|p__Proteobacteria|c__Gammaproteobacteria|o__Enterobacteriales|f__Enterobacteriaceae|g__Escherichia|s__Escherichia_sp_TW09276	0	0	0	0	0	0	0	0	0	0	0	0	0	0	0	0	0	0	0	0	0	0	0	0	0	0	0	0	0	0	0	0	0	0	0	0	0	0	0	0	0	0	0	0	0	0	0	0	0
k__Bacteria|p__Proteobacteria|c__Gammaproteobacteria|o__Enterobacteriales|f__Enterobacteriaceae|g__Escherichia|s__Escherichia_sp_TW09276|t__GCF_000208445	0	0	0	0	0	0	0	0	0	0	0	0	0	0	0	0	0	0	0	0	0	0	0	0	0	0	0	0	0	0	0	0	0	0	0	0	0	0	0	0	0	0	0	0	0	0	0	0	0
k__Bacteria|p__Proteobacteria|c__Gammaproteobacteria|o__Enterobacteriales|f__Enterobacteriaceae|g__Escherichia|s__Escherichia_unclassified	0.00674	0.02506	0.08886	0.03445	0.00128	0	0	0	0.02197	0.01383	0.01981	0.01775	0	0	0.02806	0.00493	0	0.00602	1.0049	0	0.01117	0	8.64891	0.0191	0.02616	0.13603	0.34772	2.47392	0.19212	0.55061	0.01493	19.8649	0.2122	0.45512	3.78932	0.07357	1.27999	0.025	0.00366	0.00708	0.19886	0.00985	0	0.64154	0.50264	0	0.01209	0.96535	0.12545
k__Bacteria|p__Proteobacteria|c__Gammaproteobacteria|o__Enterobacteriales|f__Enterobacteriaceae|g__Hafnia	0	0	0	0	0	0	0	0	0	0	0	0	0	0	0	0	0	0	0	0	0	0	0	0	0	0	0	0	0	0	0	0	0	0	0	0	0	0	0	0	0	0	0	0	0	0	0	0	0
k__Bacteria|p__Proteobacteria|c__Gammaproteobacteria|o__Enterobacteriales|f__Enterobacteriaceae|g__Hafnia|s__Hafnia_alvei	0	0	0	0	0	0	0	0	0	0	0	0	0	0	0	0	0	0	0	0	0	0	0	0	0	0	0	0	0	0	0	0	0	0	0	0	0	0	0	0	0	0	0	0	0	0	0	0	0
k__Bacteria|p__Proteobacteria|c__Gammaproteobacteria|o__Enterobacteriales|f__Enterobacteriaceae|g__Hafnia|s__Hafnia_alvei|t__GCF_000239255	0	0	0	0	0	0	0	0	0	0	0	0	0	0	0	0	0	0	0	0	0	0	0	0	0	0	0	0	0	0	0	0	0	0	0	0	0	0	0	0	0	0	0	0	0	0	0	0	0
k__Bacteria|p__Proteobacteria|c__Gammaproteobacteria|o__Enterobacteriales|f__Enterobacteriaceae|g__Klebsiella	0	0	0	0	0	0	0	2.95165	0	0	0	0	0	0	0	0	0	0	0	0	0	0	0	0	0	0	0	0	0	0	0	0.00551	0.13488	0	0	0	2.29858	0	0.0792	0	0.04842	0	0	0	0	0	0	34.7639	0.18909
k__Bacteria|p__Proteobacteria|c__Gammaproteobacteria|o__Enterobacteriales|f__Enterobacteriaceae|g__Klebsiella|s__Klebsiella_oxytoca	0	0	0	0	0	0	0	0.00209	0	0	0	0	0	0	0	0	0	0	0	0	0	0	0	0	0	0	0	0	0	0	0	0	0	0	0	0	0.10013	0	0	0	0	0	0	0	0	0	0	0	0
k__Bacteria|p__Proteobacteria|c__Gammaproteobacteria|o__Enterobacteriales|f__Enterobacteriaceae|g__Klebsiella|s__Klebsiella_oxytoca|t__Klebsiella_oxytoca_unclassified	0	0	0	0	0	0	0	0.00209	0	0	0	0	0	0	0	0	0	0	0	0	0	0	0	0	0	0	0	0	0	0	0	0	0	0	0	0	0.10013	0	0	0	0	0	0	0	0	0	0	0	0
k__Bacteria|p__Proteobacteria|c__Gammaproteobacteria|o__Enterobacteriales|f__Enterobacteriaceae|g__Klebsiella|s__Klebsiella_pneumoniae	0	0	0	0	0	0	0	2.32667	0	0	0	0	0	0	0	0	0	0	0	0	0	0	0	0	0	0	0	0	0	0	0	0	0.13488	0	0	0	2.19845	0	0.05112	0	0.04842	0	0	0	0	0	0	34.7639	0.18909
k__Bacteria|p__Proteobacteria|c__Gammaproteobacteria|o__Enterobacteriales|f__Enterobacteriaceae|g__Klebsiella|s__Klebsiella_pneumoniae|t__Klebsiella_pneumoniae_unclassified	0	0	0	0	0	0	0	2.32667	0	0	0	0	0	0	0	0	0	0	0	0	0	0	0	0	0	0	0	0	0	0	0	0	0.13488	0	0	0	2.19845	0	0.05112	0	0.04842	0	0	0	0	0	0	34.7639	0.18909
k__Bacteria|p__Proteobacteria|c__Gammaproteobacteria|o__Enterobacteriales|f__Enterobacteriaceae|g__Klebsiella|s__Klebsiella_unclassified	0	0	0	0	0	0	0	0.62288	0	0	0	0	0	0	0	0	0	0	0	0	0	0	0	0	0	0	0	0	0	0	0	0.00551	0	0	0	0	0	0	0.02808	0	0	0	0	0	0	0	0	0	0
k__Bacteria|p__Proteobacteria|c__Gammaproteobacteria|o__Enterobacteriales|f__Enterobacteriaceae|g__Morganella	0	0	0	0	0	0	0	0	0	0	0	0	0	0	0	0	0	0	0	0	0	0	0	0	0	0	0	0	0	0	0	0	0	0	0	0	0	0	0	0	0	0	0	0	0	0	0	0	0
k__Bacteria|p__Proteobacteria|c__Gammaproteobacteria|o__Enterobacteriales|f__Enterobacteriaceae|g__Morganella|s__Morganella_morganii	0	0	0	0	0	0	0	0	0	0	0	0	0	0	0	0	0	0	0	0	0	0	0	0	0	0	0	0	0	0	0	0	0	0	0	0	0	0	0	0	0	0	0	0	0	0	0	0	0
k__Bacteria|p__Proteobacteria|c__Gammaproteobacteria|o__Enterobacteriales|f__Enterobacteriaceae|g__Morganella|s__Morganella_morganii|t__GCF_000286435	0	0	0	0	0	0	0	0	0	0	0	0	0	0	0	0	0	0	0	0	0	0	0	0	0	0	0	0	0	0	0	0	0	0	0	0	0	0	0	0	0	0	0	0	0	0	0	0	0
k__Bacteria|p__Proteobacteria|c__Gammaproteobacteria|o__Enterobacteriales|f__Enterobacteriaceae|g__Pantoea	0	0	0	0	0	0	0	0	0	0	0	0	0	0	0	0	0	0	0	0	0	0	0	0	0	0	0	0	0	0	0	0	0	0	0	0	0	0	0	0	0	0	0	0	0	0	0	0	0
k__Bacteria|p__Proteobacteria|c__Gammaproteobacteria|o__Enterobacteriales|f__Enterobacteriaceae|g__Pantoea|s__Pantoea_unclassified	0	0	0	0	0	0	0	0	0	0	0	0	0	0	0	0	0	0	0	0	0	0	0	0	0	0	0	0	0	0	0	0	0	0	0	0	0	0	0	0	0	0	0	0	0	0	0	0	0
k__Bacteria|p__Proteobacteria|c__Gammaproteobacteria|o__Enterobacteriales|f__Enterobacteriaceae|g__Proteus	0	0	0	0	0	0	0	0	0	0	0	0	0	0	0	0	0	0	0	0	0	0	0	0	0	0	0	0	0	0	0	0	0	0	0	0	0	0	0	0	0	0	0	0	0	0	0	0	0
k__Bacteria|p__Proteobacteria|c__Gammaproteobacteria|o__Enterobacteriales|f__Enterobacteriaceae|g__Proteus|s__Proteus_mirabilis	0	0	0	0	0	0	0	0	0	0	0	0	0	0	0	0	0	0	0	0	0	0	0	0	0	0	0	0	0	0	0	0	0	0	0	0	0	0	0	0	0	0	0	0	0	0	0	0	0
k__Bacteria|p__Proteobacteria|c__Gammaproteobacteria|o__Enterobacteriales|f__Enterobacteriaceae|g__Proteus|s__Proteus_mirabilis|t__Proteus_mirabilis_unclassified	0	0	0	0	0	0	0	0	0	0	0	0	0	0	0	0	0	0	0	0	0	0	0	0	0	0	0	0	0	0	0	0	0	0	0	0	0	0	0	0	0	0	0	0	0	0	0	0	0
k__Bacteria|p__Proteobacteria|c__Gammaproteobacteria|o__Enterobacteriales|f__Enterobacteriaceae|g__Proteus|s__Proteus_unclassified	0	0	0	0	0	0	0	0	0	0	0	0	0	0	0	0	0	0	0	0	0	0	0	0	0	0	0	0	0	0	0	0	0	0	0	0	0	0	0	0	0	0	0	0	0	0	0	0	0
k__Bacteria|p__Proteobacteria|c__Gammaproteobacteria|o__Enterobacteriales|f__Enterobacteriaceae|g__Raoultella	0	0	0	0	0	0	0	0	0	0	0	0	0	0	0	0	0	0	0	0	0	0	0	0	0	0	0	0.04442	0	0	0	0.04114	0	0	0	0	0	0	0	0	0	0	0	0	0	0	0	0	0
k__Bacteria|p__Proteobacteria|c__Gammaproteobacteria|o__Enterobacteriales|f__Enterobacteriaceae|g__Raoultella|s__Raoultella_ornithinolytica	0	0	0	0	0	0	0	0	0	0	0	0	0	0	0	0	0	0	0	0	0	0	0	0	0	0	0	0.04442	0	0	0	0.04114	0	0	0	0	0	0	0	0	0	0	0	0	0	0	0	0	0
k__Bacteria|p__Proteobacteria|c__Gammaproteobacteria|o__Enterobacteriales|f__Enterobacteriaceae|g__Raoultella|s__Raoultella_ornithinolytica|t__GCF_000367425	0	0	0	0	0	0	0	0	0	0	0	0	0	0	0	0	0	0	0	0	0	0	0	0	0	0	0	0.04442	0	0	0	0.04114	0	0	0	0	0	0	0	0	0	0	0	0	0	0	0	0	0
k__Bacteria|p__Proteobacteria|c__Gammaproteobacteria|o__Enterobacteriales|f__Enterobacteriaceae|g__Serratia	0	0	0	0	0	0	0	0	0	0	0	0	0	0	0	0	0	0	0	0	0	0	0	0	0	0	0	0	0	0	0	0	0	0	0	0	0	0	0	0	0	0	0	0	0	0	0	0	0
k__Bacteria|p__Proteobacteria|c__Gammaproteobacteria|o__Enterobacteriales|f__Enterobacteriaceae|g__Serratia|s__Serratia_liquefaciens	0	0	0	0	0	0	0	0	0	0	0	0	0	0	0	0	0	0	0	0	0	0	0	0	0	0	0	0	0	0	0	0	0	0	0	0	0	0	0	0	0	0	0	0	0	0	0	0	0
k__Bacteria|p__Proteobacteria|c__Gammaproteobacteria|o__Enterobacteriales|f__Enterobacteriaceae|g__Serratia|s__Serratia_liquefaciens|t__GCF_000422085	0	0	0	0	0	0	0	0	0	0	0	0	0	0	0	0	0	0	0	0	0	0	0	0	0	0	0	0	0	0	0	0	0	0	0	0	0	0	0	0	0	0	0	0	0	0	0	0	0
k__Bacteria|p__Proteobacteria|c__Gammaproteobacteria|o__Enterobacteriales|f__Enterobacteriaceae|g__Serratia|s__Serratia_marcescens	0	0	0	0	0	0	0	0	0	0	0	0	0	0	0	0	0	0	0	0	0	0	0	0	0	0	0	0	0	0	0	0	0	0	0	0	0	0	0	0	0	0	0	0	0	0	0	0	0
k__Bacteria|p__Proteobacteria|c__Gammaproteobacteria|o__Enterobacteriales|f__Enterobacteriaceae|g__Serratia|s__Serratia_marcescens|t__Serratia_marcescens_unclassified	0	0	0	0	0	0	0	0	0	0	0	0	0	0	0	0	0	0	0	0	0	0	0	0	0	0	0	0	0	0	0	0	0	0	0	0	0	0	0	0	0	0	0	0	0	0	0	0	0
k__Bacteria|p__Proteobacteria|c__Gammaproteobacteria|o__Enterobacteriales|f__Enterobacteriaceae|g__Shigella	0	0	0	0	0	0	0	0	0	0	0	0	0	0	0	0	0	0	0	0	0	0	0	0	0	0	0	0	0	0	0	0	0	0	0.04554	0	0	0	0	0	0	0	0	0	0	0	0	0	0
k__Bacteria|p__Proteobacteria|c__Gammaproteobacteria|o__Enterobacteriales|f__Enterobacteriaceae|g__Shigella|s__Shigella_sonnei	0	0	0	0	0	0	0	0	0	0	0	0	0	0	0	0	0	0	0	0	0	0	0	0	0	0	0	0	0	0	0	0	0	0	0.04554	0	0	0	0	0	0	0	0	0	0	0	0	0	0
k__Bacteria|p__Proteobacteria|c__Gammaproteobacteria|o__Enterobacteriales|f__Enterobacteriaceae|g__Shigella|s__Shigella_sonnei|t__Shigella_sonnei_unclassified	0	0	0	0	0	0	0	0	0	0	0	0	0	0	0	0	0	0	0	0	0	0	0	0	0	0	0	0	0	0	0	0	0	0	0.04554	0	0	0	0	0	0	0	0	0	0	0	0	0	0
k__Bacteria|p__Proteobacteria|c__Gammaproteobacteria|o__Pasteurellales	0.00936	1.34271	0.03313	0	0	0	0	0	0	0	0.00113	0	0.00287	0	0	0	0.06475	0.00397	0.01661	0	0.27766	0.0059	0	0	0	0	0	0	0	0	0	0	0.02089	0	0.00222	0	0.02344	0	0	0	0	0	0.1188	0	0	0	0	0	0
k__Bacteria|p__Proteobacteria|c__Gammaproteobacteria|o__Pasteurellales|f__Pasteurellaceae	0.00936	1.34271	0.03313	0	0	0	0	0	0	0	0.00113	0	0.00287	0	0	0	0.06475	0.00397	0.01661	0	0.27766	0.0059	0	0	0	0	0	0	0	0	0	0	0.02089	0	0.00222	0	0.02344	0	0	0	0	0	0.1188	0	0	0	0	0	0
k__Bacteria|p__Proteobacteria|c__Gammaproteobacteria|o__Pasteurellales|f__Pasteurellaceae|g__Actinobacillus	0	0	0	0	0	0	0	0	0	0	0	0	0	0	0	0	0.00452	0	0	0	0	0	0	0	0	0	0	0	0	0	0	0	0	0	0	0	0	0	0	0	0	0	0	0	0	0	0	0	0
k__Bacteria|p__Proteobacteria|c__Gammaproteobacteria|o__Pasteurellales|f__Pasteurellaceae|g__Actinobacillus|s__Actinobacillus_unclassified	0	0	0	0	0	0	0	0	0	0	0	0	0	0	0	0	0.00452	0	0	0	0	0	0	0	0	0	0	0	0	0	0	0	0	0	0	0	0	0	0	0	0	0	0	0	0	0	0	0	0
k__Bacteria|p__Proteobacteria|c__Gammaproteobacteria|o__Pasteurellales|f__Pasteurellaceae|g__Aggregatibacter	0	0	0	0	0	0	0	0	0	0	0	0	0	0	0	0	0	0	0	0	0	0	0	0	0	0	0	0	0	0	0	0	0	0	0	0	0	0	0	0	0	0	0	0	0	0	0	0	0
k__Bacteria|p__Proteobacteria|c__Gammaproteobacteria|o__Pasteurellales|f__Pasteurellaceae|g__Aggregatibacter|s__Aggregatibacter_aphrophilus	0	0	0	0	0	0	0	0	0	0	0	0	0	0	0	0	0	0	0	0	0	0	0	0	0	0	0	0	0	0	0	0	0	0	0	0	0	0	0	0	0	0	0	0	0	0	0	0	0
k__Bacteria|p__Proteobacteria|c__Gammaproteobacteria|o__Pasteurellales|f__Pasteurellaceae|g__Aggregatibacter|s__Aggregatibacter_aphrophilus|t__Aggregatibacter_aphrophilus_unclassified	0	0	0	0	0	0	0	0	0	0	0	0	0	0	0	0	0	0	0	0	0	0	0	0	0	0	0	0	0	0	0	0	0	0	0	0	0	0	0	0	0	0	0	0	0	0	0	0	0
k__Bacteria|p__Proteobacteria|c__Gammaproteobacteria|o__Pasteurellales|f__Pasteurellaceae|g__Aggregatibacter|s__Aggregatibacter_segnis	0	0	0	0	0	0	0	0	0	0	0	0	0	0	0	0	0	0	0	0	0	0	0	0	0	0	0	0	0	0	0	0	0	0	0	0	0	0	0	0	0	0	0	0	0	0	0	0	0
k__Bacteria|p__Proteobacteria|c__Gammaproteobacteria|o__Pasteurellales|f__Pasteurellaceae|g__Aggregatibacter|s__Aggregatibacter_segnis|t__GCF_000185305	0	0	0	0	0	0	0	0	0	0	0	0	0	0	0	0	0	0	0	0	0	0	0	0	0	0	0	0	0	0	0	0	0	0	0	0	0	0	0	0	0	0	0	0	0	0	0	0	0
k__Bacteria|p__Proteobacteria|c__Gammaproteobacteria|o__Pasteurellales|f__Pasteurellaceae|g__Aggregatibacter|s__Aggregatibacter_unclassified	0	0	0	0	0	0	0	0	0	0	0	0	0	0	0	0	0	0	0	0	0	0	0	0	0	0	0	0	0	0	0	0	0	0	0	0	0	0	0	0	0	0	0	0	0	0	0	0	0
k__Bacteria|p__Proteobacteria|c__Gammaproteobacteria|o__Pasteurellales|f__Pasteurellaceae|g__Haemophilus	0.00936	1.34271	0.03313	0	0	0	0	0	0	0	0.00113	0	0.00287	0	0	0	0.06024	0.00397	0.01661	0	0.27766	0.0059	0	0	0	0	0	0	0	0	0	0	0.02089	0	0.00222	0	0.02344	0	0	0	0	0	0.1188	0	0	0	0	0	0
k__Bacteria|p__Proteobacteria|c__Gammaproteobacteria|o__Pasteurellales|f__Pasteurellaceae|g__Haemophilus|s__Haemophilus_parainfluenzae	0.00936	1.34271	0.03313	0	0	0	0	0	0	0	0.00113	0	0.00287	0	0	0	0.06024	0.00397	0.01661	0	0.27766	0.0059	0	0	0	0	0	0	0	0	0	0	0.02089	0	0.00222	0	0.02344	0	0	0	0	0	0.1188	0	0	0	0	0	0
k__Bacteria|p__Proteobacteria|c__Gammaproteobacteria|o__Pasteurellales|f__Pasteurellaceae|g__Haemophilus|s__Haemophilus_parainfluenzae|t__Haemophilus_parainfluenzae_unclassified	0.00936	1.34271	0.03313	0	0	0	0	0	0	0	0.00113	0	0.00287	0	0	0	0.06024	0.00397	0.01661	0	0.27766	0.0059	0	0	0	0	0	0	0	0	0	0	0.02089	0	0.00222	0	0.02344	0	0	0	0	0	0.1188	0	0	0	0	0	0
k__Bacteria|p__Proteobacteria|c__Gammaproteobacteria|o__Pasteurellales|f__Pasteurellaceae|g__Haemophilus|s__Haemophilus_pittmaniae	0	0	0	0	0	0	0	0	0	0	0	0	0	0	0	0	0	0	0	0	0	0	0	0	0	0	0	0	0	0	0	0	0	0	0	0	0	0	0	0	0	0	0	0	0	0	0	0	0
k__Bacteria|p__Proteobacteria|c__Gammaproteobacteria|o__Pasteurellales|f__Pasteurellaceae|g__Haemophilus|s__Haemophilus_pittmaniae|t__GCF_000223275	0	0	0	0	0	0	0	0	0	0	0	0	0	0	0	0	0	0	0	0	0	0	0	0	0	0	0	0	0	0	0	0	0	0	0	0	0	0	0	0	0	0	0	0	0	0	0	0	0
k__Bacteria|p__Proteobacteria|c__Gammaproteobacteria|o__Pasteurellales|f__Pasteurellaceae|g__Haemophilus|s__Haemophilus_sputorum	0	0	0	0	0	0	0	0	0	0	0	0	0	0	0	0	0	0	0	0	0	0	0	0	0	0	0	0	0	0	0	0	0	0	0	0	0	0	0	0	0	0	0	0	0	0	0	0	0
k__Bacteria|p__Proteobacteria|c__Gammaproteobacteria|o__Pasteurellales|f__Pasteurellaceae|g__Haemophilus|s__Haemophilus_sputorum|t__Haemophilus_sputorum_unclassified	0	0	0	0	0	0	0	0	0	0	0	0	0	0	0	0	0	0	0	0	0	0	0	0	0	0	0	0	0	0	0	0	0	0	0	0	0	0	0	0	0	0	0	0	0	0	0	0	0
k__Bacteria|p__Proteobacteria|c__Gammaproteobacteria|o__Pseudomo0dales	0.14392	0	0.01558	0	0	0	0	0.27197	0	0	0	0.0258	0	0	0	0	0	0.02164	0	0.04221	0	0	0	0	0	0	0.13398	0	0	0	0	0	0	0	0	0	0	0	0	0	0	0	0	0	0	0	0	0	0
k__Bacteria|p__Proteobacteria|c__Gammaproteobacteria|o__Pseudomo0dales|f__Moraxellaceae	0	0	0	0	0	0	0	0	0	0	0	0	0	0	0	0	0	0	0	0	0	0	0	0	0	0	0	0	0	0	0	0	0	0	0	0	0	0	0	0	0	0	0	0	0	0	0	0	0
k__Bacteria|p__Proteobacteria|c__Gammaproteobacteria|o__Pseudomo0dales|f__Moraxellaceae|g__Acinetobacter	0	0	0	0	0	0	0	0	0	0	0	0	0	0	0	0	0	0	0	0	0	0	0	0	0	0	0	0	0	0	0	0	0	0	0	0	0	0	0	0	0	0	0	0	0	0	0	0	0
k__Bacteria|p__Proteobacteria|c__Gammaproteobacteria|o__Pseudomo0dales|f__Moraxellaceae|g__Acinetobacter|s__Acinetobacter_baumannii	0	0	0	0	0	0	0	0	0	0	0	0	0	0	0	0	0	0	0	0	0	0	0	0	0	0	0	0	0	0	0	0	0	0	0	0	0	0	0	0	0	0	0	0	0	0	0	0	0
k__Bacteria|p__Proteobacteria|c__Gammaproteobacteria|o__Pseudomo0dales|f__Moraxellaceae|g__Acinetobacter|s__Acinetobacter_baumannii|t__Acinetobacter_baumannii_unclassified	0	0	0	0	0	0	0	0	0	0	0	0	0	0	0	0	0	0	0	0	0	0	0	0	0	0	0	0	0	0	0	0	0	0	0	0	0	0	0	0	0	0	0	0	0	0	0	0	0
k__Bacteria|p__Proteobacteria|c__Gammaproteobacteria|o__Pseudomo0dales|f__Moraxellaceae|g__Acinetobacter|s__Acinetobacter_unclassified	0	0	0	0	0	0	0	0	0	0	0	0	0	0	0	0	0	0	0	0	0	0	0	0	0	0	0	0	0	0	0	0	0	0	0	0	0	0	0	0	0	0	0	0	0	0	0	0	0
k__Bacteria|p__Proteobacteria|c__Gammaproteobacteria|o__Pseudomo0dales|f__Pseudomo0daceae	0.14392	0	0.01558	0	0	0	0	0.27197	0	0	0	0.0258	0	0	0	0	0	0.02164	0	0.04221	0	0	0	0	0	0	0.13398	0	0	0	0	0	0	0	0	0	0	0	0	0	0	0	0	0	0	0	0	0	0
k__Bacteria|p__Proteobacteria|c__Gammaproteobacteria|o__Pseudomo0dales|f__Pseudomo0daceae|g__Pseudomo0s	0.14392	0	0.01558	0	0	0	0	0.27197	0	0	0	0.0258	0	0	0	0	0	0.02164	0	0.04221	0	0	0	0	0	0	0.13398	0	0	0	0	0	0	0	0	0	0	0	0	0	0	0	0	0	0	0	0	0	0
k__Bacteria|p__Proteobacteria|c__Gammaproteobacteria|o__Pseudomo0dales|f__Pseudomo0daceae|g__Pseudomo0s|s__Pseudomo0s_aeruginosa	0.14392	0	0.01558	0	0	0	0	0.02413	0	0	0	0.0146	0	0	0	0	0	0.01851	0	0	0	0	0	0	0	0	0.13398	0	0	0	0	0	0	0	0	0	0	0	0	0	0	0	0	0	0	0	0	0	0
k__Bacteria|p__Proteobacteria|c__Gammaproteobacteria|o__Pseudomo0dales|f__Pseudomo0daceae|g__Pseudomo0s|s__Pseudomo0s_aeruginosa|t__Pseudomo0s_aeruginosa_unclassified	0.14392	0	0.01558	0	0	0	0	0.02413	0	0	0	0.0146	0	0	0	0	0	0.01851	0	0	0	0	0	0	0	0	0.13398	0	0	0	0	0	0	0	0	0	0	0	0	0	0	0	0	0	0	0	0	0	0
k__Bacteria|p__Proteobacteria|c__Gammaproteobacteria|o__Pseudomo0dales|f__Pseudomo0daceae|g__Pseudomo0s|s__Pseudomo0s_fragi	0	0	0	0	0	0	0	0	0	0	0	0	0	0	0	0	0	0	0	0	0	0	0	0	0	0	0	0	0	0	0	0	0	0	0	0	0	0	0	0	0	0	0	0	0	0	0	0	0
k__Bacteria|p__Proteobacteria|c__Gammaproteobacteria|o__Pseudomo0dales|f__Pseudomo0daceae|g__Pseudomo0s|s__Pseudomo0s_fragi|t__Pseudomo0s_fragi_unclassified	0	0	0	0	0	0	0	0	0	0	0	0	0	0	0	0	0	0	0	0	0	0	0	0	0	0	0	0	0	0	0	0	0	0	0	0	0	0	0	0	0	0	0	0	0	0	0	0	0
k__Bacteria|p__Proteobacteria|c__Gammaproteobacteria|o__Pseudomo0dales|f__Pseudomo0daceae|g__Pseudomo0s|s__Pseudomo0s_unclassified	0	0	0	0	0	0	0	0.24784	0	0	0	0.0112	0	0	0	0	0	0.00313	0	0.04221	0	0	0	0	0	0	0	0	0	0	0	0	0	0	0	0	0	0	0	0	0	0	0	0	0	0	0	0	0
k__Bacteria|p__Proteobacteria|c__Gammaproteobacteria|o__Xanthomo0dales	0	0	0	0	0	0	0	0	0	0	0	0	0	0	0	0	0	0	0	0	0	0	0	0	0	0	0	0	0	0	0	0	0	0	0	0	0	0	0	0	0	0	0	0	0	0	0	0	0
k__Bacteria|p__Proteobacteria|c__Gammaproteobacteria|o__Xanthomo0dales|f__Xanthomo0daceae	0	0	0	0	0	0	0	0	0	0	0	0	0	0	0	0	0	0	0	0	0	0	0	0	0	0	0	0	0	0	0	0	0	0	0	0	0	0	0	0	0	0	0	0	0	0	0	0	0
k__Bacteria|p__Proteobacteria|c__Gammaproteobacteria|o__Xanthomo0dales|f__Xanthomo0daceae|g__Stenotrophomo0s	0	0	0	0	0	0	0	0	0	0	0	0	0	0	0	0	0	0	0	0	0	0	0	0	0	0	0	0	0	0	0	0	0	0	0	0	0	0	0	0	0	0	0	0	0	0	0	0	0
k__Bacteria|p__Proteobacteria|c__Gammaproteobacteria|o__Xanthomo0dales|f__Xanthomo0daceae|g__Stenotrophomo0s|s__Stenotrophomo0s_maltophilia	0	0	0	0	0	0	0	0	0	0	0	0	0	0	0	0	0	0	0	0	0	0	0	0	0	0	0	0	0	0	0	0	0	0	0	0	0	0	0	0	0	0	0	0	0	0	0	0	0
k__Bacteria|p__Proteobacteria|c__Gammaproteobacteria|o__Xanthomo0dales|f__Xanthomo0daceae|g__Stenotrophomo0s|s__Stenotrophomo0s_maltophilia|t__Stenotrophomo0s_maltophilia_unclassified	0	0	0	0	0	0	0	0	0	0	0	0	0	0	0	0	0	0	0	0	0	0	0	0	0	0	0	0	0	0	0	0	0	0	0	0	0	0	0	0	0	0	0	0	0	0	0	0	0
k__Bacteria|p__Spirochaetes	0	0	0	0	0	0	0	0	0	0	0	0	0	0	0	0.00983	0	0	0	0	0	0	0	0	0	0	0	0	0	0	0	0	0	0	0	0.00628	0	0	0	0	0	0	0	0	0	0	0	0	0
k__Bacteria|p__Spirochaetes|c__Spirochaetia	0	0	0	0	0	0	0	0	0	0	0	0	0	0	0	0.00983	0	0	0	0	0	0	0	0	0	0	0	0	0	0	0	0	0	0	0	0.00628	0	0	0	0	0	0	0	0	0	0	0	0	0
k__Bacteria|p__Spirochaetes|c__Spirochaetia|o__Spirochaetales	0	0	0	0	0	0	0	0	0	0	0	0	0	0	0	0.00983	0	0	0	0	0	0	0	0	0	0	0	0	0	0	0	0	0	0	0	0.00628	0	0	0	0	0	0	0	0	0	0	0	0	0
k__Bacteria|p__Spirochaetes|c__Spirochaetia|o__Spirochaetales|f__Brachyspiraceae	0	0	0	0	0	0	0	0	0	0	0	0	0	0	0	0.00983	0	0	0	0	0	0	0	0	0	0	0	0	0	0	0	0	0	0	0	0.00628	0	0	0	0	0	0	0	0	0	0	0	0	0
k__Bacteria|p__Spirochaetes|c__Spirochaetia|o__Spirochaetales|f__Brachyspiraceae|g__Brachyspira	0	0	0	0	0	0	0	0	0	0	0	0	0	0	0	0.00983	0	0	0	0	0	0	0	0	0	0	0	0	0	0	0	0	0	0	0	0.00628	0	0	0	0	0	0	0	0	0	0	0	0	0
k__Bacteria|p__Spirochaetes|c__Spirochaetia|o__Spirochaetales|f__Brachyspiraceae|g__Brachyspira|s__Brachyspira_pilosicoli	0	0	0	0	0	0	0	0	0	0	0	0	0	0	0	0	0	0	0	0	0	0	0	0	0	0	0	0	0	0	0	0	0	0	0	0	0	0	0	0	0	0	0	0	0	0	0	0	0
k__Bacteria|p__Spirochaetes|c__Spirochaetia|o__Spirochaetales|f__Brachyspiraceae|g__Brachyspira|s__Brachyspira_pilosicoli|t__Brachyspira_pilosicoli_unclassified	0	0	0	0	0	0	0	0	0	0	0	0	0	0	0	0	0	0	0	0	0	0	0	0	0	0	0	0	0	0	0	0	0	0	0	0	0	0	0	0	0	0	0	0	0	0	0	0	0
k__Bacteria|p__Spirochaetes|c__Spirochaetia|o__Spirochaetales|f__Brachyspiraceae|g__Brachyspira|s__Brachyspira_unclassified	0	0	0	0	0	0	0	0	0	0	0	0	0	0	0	0.00983	0	0	0	0	0	0	0	0	0	0	0	0	0	0	0	0	0	0	0	0.00628	0	0	0	0	0	0	0	0	0	0	0	0	0
k__Bacteria|p__Spirochaetes|c__Spirochaetia|o__Spirochaetales|f__Spirochaetaceae	0	0	0	0	0	0	0	0	0	0	0	0	0	0	0	0	0	0	0	0	0	0	0	0	0	0	0	0	0	0	0	0	0	0	0	0	0	0	0	0	0	0	0	0	0	0	0	0	0
k__Bacteria|p__Spirochaetes|c__Spirochaetia|o__Spirochaetales|f__Spirochaetaceae|g__Treponema	0	0	0	0	0	0	0	0	0	0	0	0	0	0	0	0	0	0	0	0	0	0	0	0	0	0	0	0	0	0	0	0	0	0	0	0	0	0	0	0	0	0	0	0	0	0	0	0	0
k__Bacteria|p__Spirochaetes|c__Spirochaetia|o__Spirochaetales|f__Spirochaetaceae|g__Treponema|s__Treponema_succinifaciens	0	0	0	0	0	0	0	0	0	0	0	0	0	0	0	0	0	0	0	0	0	0	0	0	0	0	0	0	0	0	0	0	0	0	0	0	0	0	0	0	0	0	0	0	0	0	0	0	0
k__Bacteria|p__Spirochaetes|c__Spirochaetia|o__Spirochaetales|f__Spirochaetaceae|g__Treponema|s__Treponema_succinifaciens|t__GCF_000195275	0	0	0	0	0	0	0	0	0	0	0	0	0	0	0	0	0	0	0	0	0	0	0	0	0	0	0	0	0	0	0	0	0	0	0	0	0	0	0	0	0	0	0	0	0	0	0	0	0
k__Bacteria|p__Synergistetes	0	0	0	0	0	0	0	0	0	0	0	0	0	0	0	0	0	0	0	0	0	0	0	0	0	0	0	0	0	0	0	0	0	0	0	0	0	0	0	0	0	0	0	0	0	0	0	0	0
k__Bacteria|p__Synergistetes|c__Synergistia	0	0	0	0	0	0	0	0	0	0	0	0	0	0	0	0	0	0	0	0	0	0	0	0	0	0	0	0	0	0	0	0	0	0	0	0	0	0	0	0	0	0	0	0	0	0	0	0	0
k__Bacteria|p__Synergistetes|c__Synergistia|o__Synergistales	0	0	0	0	0	0	0	0	0	0	0	0	0	0	0	0	0	0	0	0	0	0	0	0	0	0	0	0	0	0	0	0	0	0	0	0	0	0	0	0	0	0	0	0	0	0	0	0	0
k__Bacteria|p__Synergistetes|c__Synergistia|o__Synergistales|f__Synergistaceae	0	0	0	0	0	0	0	0	0	0	0	0	0	0	0	0	0	0	0	0	0	0	0	0	0	0	0	0	0	0	0	0	0	0	0	0	0	0	0	0	0	0	0	0	0	0	0	0	0
k__Bacteria|p__Synergistetes|c__Synergistia|o__Synergistales|f__Synergistaceae|g__Pyramidobacter	0	0	0	0	0	0	0	0	0	0	0	0	0	0	0	0	0	0	0	0	0	0	0	0	0	0	0	0	0	0	0	0	0	0	0	0	0	0	0	0	0	0	0	0	0	0	0	0	0
k__Bacteria|p__Synergistetes|c__Synergistia|o__Synergistales|f__Synergistaceae|g__Pyramidobacter|s__Pyramidobacter_piscolens	0	0	0	0	0	0	0	0	0	0	0	0	0	0	0	0	0	0	0	0	0	0	0	0	0	0	0	0	0	0	0	0	0	0	0	0	0	0	0	0	0	0	0	0	0	0	0	0	0
k__Bacteria|p__Synergistetes|c__Synergistia|o__Synergistales|f__Synergistaceae|g__Pyramidobacter|s__Pyramidobacter_piscolens|t__GCF_000177335	0	0	0	0	0	0	0	0	0	0	0	0	0	0	0	0	0	0	0	0	0	0	0	0	0	0	0	0	0	0	0	0	0	0	0	0	0	0	0	0	0	0	0	0	0	0	0	0	0
k__Bacteria|p__Synergistetes|c__Synergistia|o__Synergistales|f__Synergistaceae|g__Synergistes	0	0	0	0	0	0	0	0	0	0	0	0	0	0	0	0	0	0	0	0	0	0	0	0	0	0	0	0	0	0	0	0	0	0	0	0	0	0	0	0	0	0	0	0	0	0	0	0	0
k__Bacteria|p__Synergistetes|c__Synergistia|o__Synergistales|f__Synergistaceae|g__Synergistes|s__Synergistes_sp_3_1_syn1	0	0	0	0	0	0	0	0	0	0	0	0	0	0	0	0	0	0	0	0	0	0	0	0	0	0	0	0	0	0	0	0	0	0	0	0	0	0	0	0	0	0	0	0	0	0	0	0	0
k__Bacteria|p__Synergistetes|c__Synergistia|o__Synergistales|f__Synergistaceae|g__Synergistes|s__Synergistes_sp_3_1_syn1|t__GCF_000238615	0	0	0	0	0	0	0	0	0	0	0	0	0	0	0	0	0	0	0	0	0	0	0	0	0	0	0	0	0	0	0	0	0	0	0	0	0	0	0	0	0	0	0	0	0	0	0	0	0
k__Bacteria|p__Verrucomicrobia	2.02986	0.01543	2.82936	0	1.49521	0.18617	0.13189	0.00721	0	4.4042	0.00502	2.81553	0	0	0.04789	1.16921	0.67593	0.10939	0	4.036	0.01811	0.9575	0.25931	30.0414	0.00673	2.28347	4.506	0.25402	4.14262	33.3536	2.22387	0.40747	0.39621	0.09137	0.11865	16.2799	0.64197	0.20739	0.17411	2.6722	9.74791	0.0741	3.07736	0.13503	4.6487	0.93757	0.22579	0.14417	0.07335
k__Bacteria|p__Verrucomicrobia|c__Verrucomicrobiae	2.02986	0.01543	2.82936	0	1.49521	0.18617	0.13189	0.00721	0	4.4042	0.00502	2.81553	0	0	0.04789	1.16921	0.67593	0.10939	0	4.036	0.01811	0.9575	0.25931	30.0414	0.00673	2.28347	4.506	0.25402	4.14262	33.3536	2.22387	0.40747	0.39621	0.09137	0.11865	16.2799	0.64197	0.20739	0.17411	2.6722	9.74791	0.0741	3.07736	0.13503	4.6487	0.93757	0.22579	0.14417	0.07335
k__Bacteria|p__Verrucomicrobia|c__Verrucomicrobiae|o__Verrucomicrobiales	2.02986	0.01543	2.82936	0	1.49521	0.18617	0.13189	0.00721	0	4.4042	0.00502	2.81553	0	0	0.04789	1.16921	0.67593	0.10939	0	4.036	0.01811	0.9575	0.25931	30.0414	0.00673	2.28347	4.506	0.25402	4.14262	33.3536	2.22387	0.40747	0.39621	0.09137	0.11865	16.2799	0.64197	0.20739	0.17411	2.6722	9.74791	0.0741	3.07736	0.13503	4.6487	0.93757	0.22579	0.14417	0.07335
k__Bacteria|p__Verrucomicrobia|c__Verrucomicrobiae|o__Verrucomicrobiales|f__Verrucomicrobiaceae	2.02986	0.01543	2.82936	0	1.49521	0.18617	0.13189	0.00721	0	4.4042	0.00502	2.81553	0	0	0.04789	1.16921	0.67593	0.10939	0	4.036	0.01811	0.9575	0.25931	30.0414	0.00673	2.28347	4.506	0.25402	4.14262	33.3536	2.22387	0.40747	0.39621	0.09137	0.11865	16.2799	0.64197	0.20739	0.17411	2.6722	9.74791	0.0741	3.07736	0.13503	4.6487	0.93757	0.22579	0.14417	0.07335
k__Bacteria|p__Verrucomicrobia|c__Verrucomicrobiae|o__Verrucomicrobiales|f__Verrucomicrobiaceae|g__Akkermansia	2.02986	0.01543	2.82936	0	1.49521	0.18617	0.13189	0.00721	0	4.4042	0.00502	2.81553	0	0	0.04789	1.16921	0.67593	0.10939	0	4.036	0.01811	0.9575	0.25931	30.0414	0.00673	2.28347	4.506	0.25402	4.14262	33.3536	2.22387	0.40747	0.39621	0.09137	0.11865	16.2799	0.64197	0.20739	0.17411	2.6722	9.74791	0.0741	3.07736	0.13503	4.6487	0.93757	0.22579	0.14417	0.07335
k__Bacteria|p__Verrucomicrobia|c__Verrucomicrobiae|o__Verrucomicrobiales|f__Verrucomicrobiaceae|g__Akkermansia|s__Akkermansia_muciniphila	2.02986	0.01543	2.82936	0	1.49521	0.18617	0.13189	0.00721	0	4.4042	0.00502	2.81553	0	0	0.04789	1.16921	0.67593	0.10939	0	4.036	0.01811	0.9575	0.25931	30.0414	0.00673	2.28347	4.506	0.25402	4.14262	33.3536	2.22387	0.40747	0.39621	0.09137	0.11865	16.2799	0.64197	0.20739	0.17411	2.6722	9.74791	0.0741	3.07736	0.13503	4.6487	0.93757	0.22579	0.14417	0.07335
k__Bacteria|p__Verrucomicrobia|c__Verrucomicrobiae|o__Verrucomicrobiales|f__Verrucomicrobiaceae|g__Akkermansia|s__Akkermansia_muciniphila|t__GCF_000020225	2.02986	0.01543	2.82936	0	1.49521	0.18617	0.13189	0.00721	0	4.4042	0.00502	2.81553	0	0	0.04789	1.16921	0.67593	0.10939	0	4.036	0.01811	0.9575	0.25931	30.0414	0.00673	2.28347	4.506	0.25402	4.14262	33.3536	2.22387	0.40747	0.39621	0.09137	0.11865	16.2799	0.64197	0.20739	0.17411	2.6722	9.74791	0.0741	3.07736	0.13503	4.6487	0.93757	0.22579	0.14417	0.07335
k__Eukaryota	0	0	0	0	0	0	0	0	0	0.0017	0	0	0	0	0	0	0	0	0	0	0	0	0	0	0	0	0	0	0	0	0	0	0	0	0	0	0	0	0	0	0	0	0	0	0	0	0	0	0
k__Eukaryota|p__Ascomycota	0	0	0	0	0	0	0	0	0	0.0017	0	0	0	0	0	0	0	0	0	0	0	0	0	0	0	0	0	0	0	0	0	0	0	0	0	0	0	0	0	0	0	0	0	0	0	0	0	0	0
k__Eukaryota|p__Ascomycota|c__Eurotiomycetes	0	0	0	0	0	0	0	0	0	0	0	0	0	0	0	0	0	0	0	0	0	0	0	0	0	0	0	0	0	0	0	0	0	0	0	0	0	0	0	0	0	0	0	0	0	0	0	0	0
k__Eukaryota|p__Ascomycota|c__Eurotiomycetes|o__Eurotiales	0	0	0	0	0	0	0	0	0	0	0	0	0	0	0	0	0	0	0	0	0	0	0	0	0	0	0	0	0	0	0	0	0	0	0	0	0	0	0	0	0	0	0	0	0	0	0	0	0
k__Eukaryota|p__Ascomycota|c__Eurotiomycetes|o__Eurotiales|f__Aspergillaceae	0	0	0	0	0	0	0	0	0	0	0	0	0	0	0	0	0	0	0	0	0	0	0	0	0	0	0	0	0	0	0	0	0	0	0	0	0	0	0	0	0	0	0	0	0	0	0	0	0
k__Eukaryota|p__Ascomycota|c__Eurotiomycetes|o__Eurotiales|f__Aspergillaceae|g__Aspergillaceae_unclassified	0	0	0	0	0	0	0	0	0	0	0	0	0	0	0	0	0	0	0	0	0	0	0	0	0	0	0	0	0	0	0	0	0	0	0	0	0	0	0	0	0	0	0	0	0	0	0	0	0
k__Eukaryota|p__Ascomycota|c__Saccharomycetes	0	0	0	0	0	0	0	0	0	0.0017	0	0	0	0	0	0	0	0	0	0	0	0	0	0	0	0	0	0	0	0	0	0	0	0	0	0	0	0	0	0	0	0	0	0	0	0	0	0	0
k__Eukaryota|p__Ascomycota|c__Saccharomycetes|o__Saccharomycetales	0	0	0	0	0	0	0	0	0	0.0017	0	0	0	0	0	0	0	0	0	0	0	0	0	0	0	0	0	0	0	0	0	0	0	0	0	0	0	0	0	0	0	0	0	0	0	0	0	0	0
k__Eukaryota|p__Ascomycota|c__Saccharomycetes|o__Saccharomycetales|f__Saccharomycetaceae	0	0	0	0	0	0	0	0	0	0	0	0	0	0	0	0	0	0	0	0	0	0	0	0	0	0	0	0	0	0	0	0	0	0	0	0	0	0	0	0	0	0	0	0	0	0	0	0	0
k__Eukaryota|p__Ascomycota|c__Saccharomycetes|o__Saccharomycetales|f__Saccharomycetaceae|g__0umovozyma	0	0	0	0	0	0	0	0	0	0	0	0	0	0	0	0	0	0	0	0	0	0	0	0	0	0	0	0	0	0	0	0	0	0	0	0	0	0	0	0	0	0	0	0	0	0	0	0	0
k__Eukaryota|p__Ascomycota|c__Saccharomycetes|o__Saccharomycetales|f__Saccharomycetaceae|g__0umovozyma|s__0umovozyma_unclassified	0	0	0	0	0	0	0	0	0	0	0	0	0	0	0	0	0	0	0	0	0	0	0	0	0	0	0	0	0	0	0	0	0	0	0	0	0	0	0	0	0	0	0	0	0	0	0	0	0
k__Eukaryota|p__Ascomycota|c__Saccharomycetes|o__Saccharomycetales|f__Saccharomycetaceae|g__Saccharomyces	0	0	0	0	0	0	0	0	0	0	0	0	0	0	0	0	0	0	0	0	0	0	0	0	0	0	0	0	0	0	0	0	0	0	0	0	0	0	0	0	0	0	0	0	0	0	0	0	0
k__Eukaryota|p__Ascomycota|c__Saccharomycetes|o__Saccharomycetales|f__Saccharomycetaceae|g__Saccharomyces|s__Saccharomyces_cerevisiae	0	0	0	0	0	0	0	0	0	0	0	0	0	0	0	0	0	0	0	0	0	0	0	0	0	0	0	0	0	0	0	0	0	0	0	0	0	0	0	0	0	0	0	0	0	0	0	0	0
k__Eukaryota|p__Ascomycota|c__Saccharomycetes|o__Saccharomycetales|f__Saccharomycetaceae|g__Saccharomyces|s__Saccharomyces_cerevisiae|t__GCA_000146045	0	0	0	0	0	0	0	0	0	0	0	0	0	0	0	0	0	0	0	0	0	0	0	0	0	0	0	0	0	0	0	0	0	0	0	0	0	0	0	0	0	0	0	0	0	0	0	0	0
k__Eukaryota|p__Ascomycota|c__Saccharomycetes|o__Saccharomycetales|f__Saccharomycetales_no0me	0	0	0	0	0	0	0	0	0	0.0017	0	0	0	0	0	0	0	0	0	0	0	0	0	0	0	0	0	0	0	0	0	0	0	0	0	0	0	0	0	0	0	0	0	0	0	0	0	0	0
k__Eukaryota|p__Ascomycota|c__Saccharomycetes|o__Saccharomycetales|f__Saccharomycetales_no0me|g__Candida	0	0	0	0	0	0	0	0	0	0.0017	0	0	0	0	0	0	0	0	0	0	0	0	0	0	0	0	0	0	0	0	0	0	0	0	0	0	0	0	0	0	0	0	0	0	0	0	0	0	0
k__Eukaryota|p__Ascomycota|c__Saccharomycetes|o__Saccharomycetales|f__Saccharomycetales_no0me|g__Candida|s__Candida_unclassified	0	0	0	0	0	0	0	0	0	0.0017	0	0	0	0	0	0	0	0	0	0	0	0	0	0	0	0	0	0	0	0	0	0	0	0	0	0	0	0	0	0	0	0	0	0	0	0	0	0	0
k__Eukaryota|p__Eukaryota_no0me	0	0	0	0	0	0	0	0	0	0	0	0	0	0	0	0	0	0	0	0	0	0	0	0	0	0	0	0	0	0	0	0	0	0	0	0	0	0	0	0	0	0	0	0	0	0	0	0	0
k__Eukaryota|p__Eukaryota_no0me|c__Oligohymenophorea	0	0	0	0	0	0	0	0	0	0	0	0	0	0	0	0	0	0	0	0	0	0	0	0	0	0	0	0	0	0	0	0	0	0	0	0	0	0	0	0	0	0	0	0	0	0	0	0	0
k__Eukaryota|p__Eukaryota_no0me|c__Oligohymenophorea|o__Peniculida	0	0	0	0	0	0	0	0	0	0	0	0	0	0	0	0	0	0	0	0	0	0	0	0	0	0	0	0	0	0	0	0	0	0	0	0	0	0	0	0	0	0	0	0	0	0	0	0	0
k__Eukaryota|p__Eukaryota_no0me|c__Oligohymenophorea|o__Peniculida|f__Parameciidae	0	0	0	0	0	0	0	0	0	0	0	0	0	0	0	0	0	0	0	0	0	0	0	0	0	0	0	0	0	0	0	0	0	0	0	0	0	0	0	0	0	0	0	0	0	0	0	0	0
k__Eukaryota|p__Eukaryota_no0me|c__Oligohymenophorea|o__Peniculida|f__Parameciidae|g__Paramecium	0	0	0	0	0	0	0	0	0	0	0	0	0	0	0	0	0	0	0	0	0	0	0	0	0	0	0	0	0	0	0	0	0	0	0	0	0	0	0	0	0	0	0	0	0	0	0	0	0
k__Eukaryota|p__Eukaryota_no0me|c__Oligohymenophorea|o__Peniculida|f__Parameciidae|g__Paramecium|s__Paramecium_tetraurelia	0	0	0	0	0	0	0	0	0	0	0	0	0	0	0	0	0	0	0	0	0	0	0	0	0	0	0	0	0	0	0	0	0	0	0	0	0	0	0	0	0	0	0	0	0	0	0	0	0
k__Eukaryota|p__Eukaryota_no0me|c__Oligohymenophorea|o__Peniculida|f__Parameciidae|g__Paramecium|s__Paramecium_tetraurelia|t__GCA_000165425	0	0	0	0	0	0	0	0	0	0	0	0	0	0	0	0	0	0	0	0	0	0	0	0	0	0	0	0	0	0	0	0	0	0	0	0	0	0	0	0	0	0	0	0	0	0	0	0	0
k__Archaea	0.27713	0	0.5545	0	2.15696	0	0	0.53476	0	0.44443	0	0	0	0	0	0	0	0.04614	0.00876	0.60339	0.02173	0.03293	0	0.01899	0	0	0	0	0	0	0.21154	0	0	0	0	0.05211	0	0	0	0.00317	0	0	0.01318	0	0	0	0	0	0
k__Archaea|p__Euryarchaeota	0.27713	0	0.5545	0	2.15696	0	0	0.53476	0	0.44443	0	0	0	0	0	0	0	0.04614	0.00876	0.60339	0.02173	0.03293	0	0.01899	0	0	0	0	0	0	0.21154	0	0	0	0	0.05211	0	0	0	0.00317	0	0	0.01318	0	0	0	0	0	0
k__Archaea|p__Euryarchaeota|c__Methanobacteria	0.27713	0	0.5545	0	2.15696	0	0	0.53476	0	0.44443	0	0	0	0	0	0	0	0.04614	0.00876	0.60339	0.02173	0.03293	0	0.01899	0	0	0	0	0	0	0.21154	0	0	0	0	0.05211	0	0	0	0.00317	0	0	0.01318	0	0	0	0	0	0
k__Archaea|p__Euryarchaeota|c__Methanobacteria|o__Methanobacteriales	0.27713	0	0.5545	0	2.15696	0	0	0.53476	0	0.44443	0	0	0	0	0	0	0	0.04614	0.00876	0.60339	0.02173	0.03293	0	0.01899	0	0	0	0	0	0	0.21154	0	0	0	0	0.05211	0	0	0	0.00317	0	0	0.01318	0	0	0	0	0	0
k__Archaea|p__Euryarchaeota|c__Methanobacteria|o__Methanobacteriales|f__Methanobacteriaceae	0.27713	0	0.5545	0	2.15696	0	0	0.53476	0	0.44443	0	0	0	0	0	0	0	0.04614	0.00876	0.60339	0.02173	0.03293	0	0.01899	0	0	0	0	0	0	0.21154	0	0	0	0	0.05211	0	0	0	0.00317	0	0	0.01318	0	0	0	0	0	0
k__Archaea|p__Euryarchaeota|c__Methanobacteria|o__Methanobacteriales|f__Methanobacteriaceae|g__Methanobrevibacter	0.27713	0	0.5545	0	2.15696	0	0	0.53476	0	0.44443	0	0	0	0	0	0	0	0.04614	0.00876	0.5843	0.02173	0.03293	0	0.01899	0	0	0	0	0	0	0.21154	0	0	0	0	0.05211	0	0	0	0.00317	0	0	0.01318	0	0	0	0	0	0
k__Archaea|p__Euryarchaeota|c__Methanobacteria|o__Methanobacteriales|f__Methanobacteriaceae|g__Methanobrevibacter|s__Methanobrevibacter_smithii	0.27713	0	0.5545	0	2.15696	0	0	0.53476	0	0.44443	0	0	0	0	0	0	0	0.04614	0.00876	0.5734	0.02173	0.02928	0	0.01899	0	0	0	0	0	0	0.21154	0	0	0	0	0.05211	0	0	0	0	0	0	0.00842	0	0	0	0	0	0
k__Archaea|p__Euryarchaeota|c__Methanobacteria|o__Methanobacteriales|f__Methanobacteriaceae|g__Methanobrevibacter|s__Methanobrevibacter_smithii|t__Methanobrevibacter_smithii_unclassified	0.27713	0	0.5545	0	2.15696	0	0	0.53476	0	0.44443	0	0	0	0	0	0	0	0.04614	0.00876	0.5734	0.02173	0.02928	0	0.01899	0	0	0	0	0	0	0.21154	0	0	0	0	0.05211	0	0	0	0	0	0	0.00842	0	0	0	0	0	0
k__Archaea|p__Euryarchaeota|c__Methanobacteria|o__Methanobacteriales|f__Methanobacteriaceae|g__Methanobrevibacter|s__Methanobrevibacter_unclassified	0	0	0	0	0	0	0	0	0	0	0	0	0	0	0	0	0	0	0	0.0109	0	0.00365	0	0	0	0	0	0	0	0	0	0	0	0	0	0	0	0	0	0.00317	0	0	0.00475	0	0	0	0	0	0
k__Archaea|p__Euryarchaeota|c__Methanobacteria|o__Methanobacteriales|f__Methanobacteriaceae|g__Methanosphaera	0	0	0	0	0	0	0	0	0	0	0	0	0	0	0	0	0	0	0	0.01909	0	0	0	0	0	0	0	0	0	0	0	0	0	0	0	0	0	0	0	0	0	0	0	0	0	0	0	0	0
k__Archaea|p__Euryarchaeota|c__Methanobacteria|o__Methanobacteriales|f__Methanobacteriaceae|g__Methanosphaera|s__Methanosphaera_stadtma0e	0	0	0	0	0	0	0	0	0	0	0	0	0	0	0	0	0	0	0	0.01909	0	0	0	0	0	0	0	0	0	0	0	0	0	0	0	0	0	0	0	0	0	0	0	0	0	0	0	0	0
k__Archaea|p__Euryarchaeota|c__Methanobacteria|o__Methanobacteriales|f__Methanobacteriaceae|g__Methanosphaera|s__Methanosphaera_stadtma0e|t__GCF_000012545	0	0	0	0	0	0	0	0	0	0	0	0	0	0	0	0	0	0	0	0.01909	0	0	0	0	0	0	0	0	0	0	0	0	0	0	0	0	0	0	0	0	0	0	0	0	0	0	0	0	0
k__Archaea|p__Euryarchaeota|c__Methanomicrobia	0	0	0	0	0	0	0	0	0	0	0	0	0	0	0	0	0	0	0	0	0	0	0	0	0	0	0	0	0	0	0	0	0	0	0	0	0	0	0	0	0	0	0	0	0	0	0	0	0
k__Archaea|p__Euryarchaeota|c__Methanomicrobia|o__Methanomicrobia_no0me	0	0	0	0	0	0	0	0	0	0	0	0	0	0	0	0	0	0	0	0	0	0	0	0	0	0	0	0	0	0	0	0	0	0	0	0	0	0	0	0	0	0	0	0	0	0	0	0	0
k__Archaea|p__Euryarchaeota|c__Methanomicrobia|o__Methanomicrobia_no0me|f__Methanomicrobia_no0me	0	0	0	0	0	0	0	0	0	0	0	0	0	0	0	0	0	0	0	0	0	0	0	0	0	0	0	0	0	0	0	0	0	0	0	0	0	0	0	0	0	0	0	0	0	0	0	0	0
k__Archaea|p__Euryarchaeota|c__Methanomicrobia|o__Methanomicrobia_no0me|f__Methanomicrobia_no0me|g__Methanomassiliicoccus	0	0	0	0	0	0	0	0	0	0	0	0	0	0	0	0	0	0	0	0	0	0	0	0	0	0	0	0	0	0	0	0	0	0	0	0	0	0	0	0	0	0	0	0	0	0	0	0	0
k__Archaea|p__Euryarchaeota|c__Methanomicrobia|o__Methanomicrobia_no0me|f__Methanomicrobia_no0me|g__Methanomassiliicoccus|s__Methanomassiliicoccus_luminyensis	0	0	0	0	0	0	0	0	0	0	0	0	0	0	0	0	0	0	0	0	0	0	0	0	0	0	0	0	0	0	0	0	0	0	0	0	0	0	0	0	0	0	0	0	0	0	0	0	0
k__Archaea|p__Euryarchaeota|c__Methanomicrobia|o__Methanomicrobia_no0me|f__Methanomicrobia_no0me|g__Methanomassiliicoccus|s__Methanomassiliicoccus_luminyensis|t__GCF_000308215	0	0	0	0	0	0	0	0	0	0	0	0	0	0	0	0	0	0	0	0	0	0	0	0	0	0	0	0	0	0	0	0	0	0	0	0	0	0	0	0	0	0	0	0	0	0	0	0	0
k__Viruses	0.09468	0.06435	0.27224	0	0.24358	0.00332	0	4.77344	0	0	0	0	0	0	0.00355	0.09811	0	0.05857	0.01203	1.0988	0.00199	0	0	0	0	0	0	0	0	0	0	0.05119	0	0	0	0.9045	0.00451	0	0	0	0	0.00403	0.01055	0	0.00178	0	0	0	0
k__Viruses|p__Viruses_no0me	0.09468	0.06435	0.27224	0	0.24358	0.00332	0	4.77344	0	0	0	0	0	0	0.00355	0.09811	0	0.05857	0.01203	1.0988	0.00199	0	0	0	0	0	0	0	0	0	0	0.05119	0	0	0	0.9045	0.00451	0	0	0	0	0.00403	0.01055	0	0.00178	0	0	0	0
k__Viruses|p__Viruses_no0me|c__Viruses_no0me	0.09468	0.06435	0.27224	0	0.24358	0.00332	0	4.77344	0	0	0	0	0	0	0.00355	0.09811	0	0.05857	0.01203	1.0988	0.00199	0	0	0	0	0	0	0	0	0	0	0.05119	0	0	0	0.9045	0.00451	0	0	0	0	0.00403	0.01055	0	0.00178	0	0	0	0
k__Viruses|p__Viruses_no0me|c__Viruses_no0me|o__Caudovirales	0.09468	0.06435	0.03668	0	0.24358	0.00332	0	4.77344	0	0	0	0	0	0	0.00355	0.09811	0	0.05857	0.01203	1.0988	0.00199	0	0	0	0	0	0	0	0	0	0	0.05119	0	0	0	0.9045	0.00451	0	0	0	0	0.00403	0.01055	0	0.00178	0	0	0	0
k__Viruses|p__Viruses_no0me|c__Viruses_no0me|o__Caudovirales|f__Myoviridae	0	0	0	0	0	0	0	0	0	0	0	0	0	0	0	0	0	0	0	0	0	0	0	0	0	0	0	0	0	0	0	0	0	0	0	0	0	0	0	0	0	0	0	0	0	0	0	0	0
k__Viruses|p__Viruses_no0me|c__Viruses_no0me|o__Caudovirales|f__Myoviridae|g__Mulikevirus	0	0	0	0	0	0	0	0	0	0	0	0	0	0	0	0	0	0	0	0	0	0	0	0	0	0	0	0	0	0	0	0	0	0	0	0	0	0	0	0	0	0	0	0	0	0	0	0	0
k__Viruses|p__Viruses_no0me|c__Viruses_no0me|o__Caudovirales|f__Myoviridae|g__Mulikevirus|s__Mulikevirus_unclassified	0	0	0	0	0	0	0	0	0	0	0	0	0	0	0	0	0	0	0	0	0	0	0	0	0	0	0	0	0	0	0	0	0	0	0	0	0	0	0	0	0	0	0	0	0	0	0	0	0
k__Viruses|p__Viruses_no0me|c__Viruses_no0me|o__Caudovirales|f__Podoviridae	0.09468	0	0.03436	0	0	0	0	0	0	0	0	0	0	0	0	0	0	0.00152	0	0	0	0	0	0	0	0	0	0	0	0	0	0	0	0	0	0	0	0	0	0	0	0	0	0	0	0	0	0	0
k__Viruses|p__Viruses_no0me|c__Viruses_no0me|o__Caudovirales|f__Podoviridae|g__Epsilon15likevirus	0	0	0.03436	0	0	0	0	0	0	0	0	0	0	0	0	0	0	0.00152	0	0	0	0	0	0	0	0	0	0	0	0	0	0	0	0	0	0	0	0	0	0	0	0	0	0	0	0	0	0	0
k__Viruses|p__Viruses_no0me|c__Viruses_no0me|o__Caudovirales|f__Podoviridae|g__Epsilon15likevirus|s__Epsilon15likevirus_unclassified	0	0	0.03436	0	0	0	0	0	0	0	0	0	0	0	0	0	0	0.00152	0	0	0	0	0	0	0	0	0	0	0	0	0	0	0	0	0	0	0	0	0	0	0	0	0	0	0	0	0	0	0
k__Viruses|p__Viruses_no0me|c__Viruses_no0me|o__Caudovirales|f__Podoviridae|g__P22likevirus	0	0	0	0	0	0	0	0	0	0	0	0	0	0	0	0	0	0	0	0	0	0	0	0	0	0	0	0	0	0	0	0	0	0	0	0	0	0	0	0	0	0	0	0	0	0	0	0	0
k__Viruses|p__Viruses_no0me|c__Viruses_no0me|o__Caudovirales|f__Podoviridae|g__P22likevirus|s__P22likevirus_unclassified	0	0	0	0	0	0	0	0	0	0	0	0	0	0	0	0	0	0	0	0	0	0	0	0	0	0	0	0	0	0	0	0	0	0	0	0	0	0	0	0	0	0	0	0	0	0	0	0	0
k__Viruses|p__Viruses_no0me|c__Viruses_no0me|o__Caudovirales|f__Podoviridae|g__P22likevirus|s__Salmonella_phage_HK620	0	0	0	0	0	0	0	0	0	0	0	0	0	0	0	0	0	0	0	0	0	0	0	0	0	0	0	0	0	0	0	0	0	0	0	0	0	0	0	0	0	0	0	0	0	0	0	0	0
k__Viruses|p__Viruses_no0me|c__Viruses_no0me|o__Caudovirales|f__Podoviridae|g__P22likevirus|s__Salmonella_phage_HK620|t__PRJ014115	0	0	0	0	0	0	0	0	0	0	0	0	0	0	0	0	0	0	0	0	0	0	0	0	0	0	0	0	0	0	0	0	0	0	0	0	0	0	0	0	0	0	0	0	0	0	0	0	0
k__Viruses|p__Viruses_no0me|c__Viruses_no0me|o__Caudovirales|f__Podoviridae|g__Podoviridae_no0me	0.09468	0	0	0	0	0	0	0	0	0	0	0	0	0	0	0	0	0	0	0	0	0	0	0	0	0	0	0	0	0	0	0	0	0	0	0	0	0	0	0	0	0	0	0	0	0	0	0	0
k__Viruses|p__Viruses_no0me|c__Viruses_no0me|o__Caudovirales|f__Podoviridae|g__Podoviridae_no0me|s__Pseudomo0s_phage_F116	0.09468	0	0	0	0	0	0	0	0	0	0	0	0	0	0	0	0	0	0	0	0	0	0	0	0	0	0	0	0	0	0	0	0	0	0	0	0	0	0	0	0	0	0	0	0	0	0	0	0
k__Viruses|p__Viruses_no0me|c__Viruses_no0me|o__Caudovirales|f__Podoviridae|g__Podoviridae_no0me|s__Pseudomo0s_phage_F116|t__PRJ015127	0.09468	0	0	0	0	0	0	0	0	0	0	0	0	0	0	0	0	0	0	0	0	0	0	0	0	0	0	0	0	0	0	0	0	0	0	0	0	0	0	0	0	0	0	0	0	0	0	0	0
k__Viruses|p__Viruses_no0me|c__Viruses_no0me|o__Caudovirales|f__Siphoviridae	0	0.06435	0.00232	0	0.24358	0.00332	0	4.77344	0	0	0	0	0	0	0.00355	0.09811	0	0.05705	0.01203	1.0988	0.00199	0	0	0	0	0	0	0	0	0	0	0.05119	0	0	0	0.9045	0.00451	0	0	0	0	0.00403	0.01055	0	0.00178	0	0	0	0
k__Viruses|p__Viruses_no0me|c__Viruses_no0me|o__Caudovirales|f__Siphoviridae|g__C2likevirus	0	0.06435	0.00232	0	0.24358	0	0	4.77344	0	0	0	0	0	0	0.00355	0.09811	0	0.05705	0.01203	1.0988	0.00199	0	0	0	0	0	0	0	0	0	0	0.05119	0	0	0	0.9045	0.00451	0	0	0	0	0.00403	0.01055	0	0.00178	0	0	0	0
k__Viruses|p__Viruses_no0me|c__Viruses_no0me|o__Caudovirales|f__Siphoviridae|g__C2likevirus|s__C2likevirus_unclassified	0	0.06435	0.00232	0	0.24358	0	0	4.77344	0	0	0	0	0	0	0.00355	0.09811	0	0.05705	0.01203	1.0988	0.00199	0	0	0	0	0	0	0	0	0	0	0.05119	0	0	0	0.9045	0.00451	0	0	0	0	0.00403	0.01055	0	0.00178	0	0	0	0
k__Viruses|p__Viruses_no0me|c__Viruses_no0me|o__Caudovirales|f__Siphoviridae|g__Lambdalikevirus	0	0	0	0	0	0	0	0	0	0	0	0	0	0	0	0	0	0	0	0	0	0	0	0	0	0	0	0	0	0	0	0	0	0	0	0	0	0	0	0	0	0	0	0	0	0	0	0	0
k__Viruses|p__Viruses_no0me|c__Viruses_no0me|o__Caudovirales|f__Siphoviridae|g__Lambdalikevirus|s__Enterobacteria_phage_HK633	0	0	0	0	0	0	0	0	0	0	0	0	0	0	0	0	0	0	0	0	0	0	0	0	0	0	0	0	0	0	0	0	0	0	0	0	0	0	0	0	0	0	0	0	0	0	0	0	0
k__Viruses|p__Viruses_no0me|c__Viruses_no0me|o__Caudovirales|f__Siphoviridae|g__Lambdalikevirus|s__Enterobacteria_phage_HK633|t__PRJ0183143	0	0	0	0	0	0	0	0	0	0	0	0	0	0	0	0	0	0	0	0	0	0	0	0	0	0	0	0	0	0	0	0	0	0	0	0	0	0	0	0	0	0	0	0	0	0	0	0	0
k__Viruses|p__Viruses_no0me|c__Viruses_no0me|o__Caudovirales|f__Siphoviridae|g__Lambdalikevirus|s__Enterobacteria_phage_HK97	0	0	0	0	0	0	0	0	0	0	0	0	0	0	0	0	0	0	0	0	0	0	0	0	0	0	0	0	0	0	0	0	0	0	0	0	0	0	0	0	0	0	0	0	0	0	0	0	0
k__Viruses|p__Viruses_no0me|c__Viruses_no0me|o__Caudovirales|f__Siphoviridae|g__Lambdalikevirus|s__Enterobacteria_phage_HK97|t__PRJ014592	0	0	0	0	0	0	0	0	0	0	0	0	0	0	0	0	0	0	0	0	0	0	0	0	0	0	0	0	0	0	0	0	0	0	0	0	0	0	0	0	0	0	0	0	0	0	0	0	0
k__Viruses|p__Viruses_no0me|c__Viruses_no0me|o__Caudovirales|f__Siphoviridae|g__Siphoviridae_no0me	0	0	0	0	0	0.00332	0	0	0	0	0	0	0	0	0	0	0	0	0	0	0	0	0	0	0	0	0	0	0	0	0	0	0	0	0	0	0	0	0	0	0	0	0	0	0	0	0	0	0
k__Viruses|p__Viruses_no0me|c__Viruses_no0me|o__Caudovirales|f__Siphoviridae|g__Siphoviridae_no0me|s__Bacteroides_phage_B124_14	0	0	0	0	0	0	0	0	0	0	0	0	0	0	0	0	0	0	0	0	0	0	0	0	0	0	0	0	0	0	0	0	0	0	0	0	0	0	0	0	0	0	0	0	0	0	0	0	0
k__Viruses|p__Viruses_no0me|c__Viruses_no0me|o__Caudovirales|f__Siphoviridae|g__Siphoviridae_no0me|s__Bacteroides_phage_B124_14|t__PRJ082753	0	0	0	0	0	0	0	0	0	0	0	0	0	0	0	0	0	0	0	0	0	0	0	0	0	0	0	0	0	0	0	0	0	0	0	0	0	0	0	0	0	0	0	0	0	0	0	0	0
k__Viruses|p__Viruses_no0me|c__Viruses_no0me|o__Caudovirales|f__Siphoviridae|g__Siphoviridae_no0me|s__Enterobacteria_phage_JL1	0	0	0	0	0	0	0	0	0	0	0	0	0	0	0	0	0	0	0	0	0	0	0	0	0	0	0	0	0	0	0	0	0	0	0	0	0	0	0	0	0	0	0	0	0	0	0	0	0
k__Viruses|p__Viruses_no0me|c__Viruses_no0me|o__Caudovirales|f__Siphoviridae|g__Siphoviridae_no0me|s__Enterobacteria_phage_JL1|t__PRJ0179426	0	0	0	0	0	0	0	0	0	0	0	0	0	0	0	0	0	0	0	0	0	0	0	0	0	0	0	0	0	0	0	0	0	0	0	0	0	0	0	0	0	0	0	0	0	0	0	0	0
k__Viruses|p__Viruses_no0me|c__Viruses_no0me|o__Caudovirales|f__Siphoviridae|g__Siphoviridae_no0me|s__Lactobacillus_phage_Lc_Nu	0	0	0	0	0	0.00332	0	0	0	0	0	0	0	0	0	0	0	0	0	0	0	0	0	0	0	0	0	0	0	0	0	0	0	0	0	0	0	0	0	0	0	0	0	0	0	0	0	0	0
k__Viruses|p__Viruses_no0me|c__Viruses_no0me|o__Caudovirales|f__Siphoviridae|g__Siphoviridae_no0me|s__Lactobacillus_phage_Lc_Nu|t__Lactobacillus_phage_Lc_Nu_unclassified	0	0	0	0	0	0.00332	0	0	0	0	0	0	0	0	0	0	0	0	0	0	0	0	0	0	0	0	0	0	0	0	0	0	0	0	0	0	0	0	0	0	0	0	0	0	0	0	0	0	0
k__Viruses|p__Viruses_no0me|c__Viruses_no0me|o__Caudovirales|f__Siphoviridae|g__Siphoviridae_no0me|s__Lactobacillus_phage_PL_1	0	0	0	0	0	0	0	0	0	0	0	0	0	0	0	0	0	0	0	0	0	0	0	0	0	0	0	0	0	0	0	0	0	0	0	0	0	0	0	0	0	0	0	0	0	0	0	0	0
k__Viruses|p__Viruses_no0me|c__Viruses_no0me|o__Caudovirales|f__Siphoviridae|g__Siphoviridae_no0me|s__Lactobacillus_phage_PL_1|t__PRJ0227007	0	0	0	0	0	0	0	0	0	0	0	0	0	0	0	0	0	0	0	0	0	0	0	0	0	0	0	0	0	0	0	0	0	0	0	0	0	0	0	0	0	0	0	0	0	0	0	0	0
k__Viruses|p__Viruses_no0me|c__Viruses_no0me|o__Caudovirales|f__Siphoviridae|g__Siphoviridae_no0me|s__Lactococcus_phage_ul36	0	0	0	0	0	0	0	0	0	0	0	0	0	0	0	0	0	0	0	0	0	0	0	0	0	0	0	0	0	0	0	0	0	0	0	0	0	0	0	0	0	0	0	0	0	0	0	0	0
k__Viruses|p__Viruses_no0me|c__Viruses_no0me|o__Caudovirales|f__Siphoviridae|g__Siphoviridae_no0me|s__Lactococcus_phage_ul36|t__PRJ014331	0	0	0	0	0	0	0	0	0	0	0	0	0	0	0	0	0	0	0	0	0	0	0	0	0	0	0	0	0	0	0	0	0	0	0	0	0	0	0	0	0	0	0	0	0	0	0	0	0
k__Viruses|p__Viruses_no0me|c__Viruses_no0me|o__Caudovirales|f__Siphoviridae|g__Siphoviridae_no0me|s__Salmonella_phage_SSU5	0	0	0	0	0	0	0	0	0	0	0	0	0	0	0	0	0	0	0	0	0	0	0	0	0	0	0	0	0	0	0	0	0	0	0	0	0	0	0	0	0	0	0	0	0	0	0	0	0
k__Viruses|p__Viruses_no0me|c__Viruses_no0me|o__Caudovirales|f__Siphoviridae|g__Siphoviridae_no0me|s__Salmonella_phage_SSU5|t__PRJ0177521	0	0	0	0	0	0	0	0	0	0	0	0	0	0	0	0	0	0	0	0	0	0	0	0	0	0	0	0	0	0	0	0	0	0	0	0	0	0	0	0	0	0	0	0	0	0	0	0	0
k__Viruses|p__Viruses_no0me|c__Viruses_no0me|o__Caudovirales|f__Siphoviridae|g__Siphoviridae_no0me|s__Streptococcus_phage_ALQ13_2	0	0	0	0	0	0	0	0	0	0	0	0	0	0	0	0	0	0	0	0	0	0	0	0	0	0	0	0	0	0	0	0	0	0	0	0	0	0	0	0	0	0	0	0	0	0	0	0	0
k__Viruses|p__Viruses_no0me|c__Viruses_no0me|o__Caudovirales|f__Siphoviridae|g__Siphoviridae_no0me|s__Streptococcus_phage_ALQ13_2|t__PRJ042593	0	0	0	0	0	0	0	0	0	0	0	0	0	0	0	0	0	0	0	0	0	0	0	0	0	0	0	0	0	0	0	0	0	0	0	0	0	0	0	0	0	0	0	0	0	0	0	0	0
k__Viruses|p__Viruses_no0me|c__Viruses_no0me|o__Caudovirales|f__Siphoviridae|g__Siphoviridae_no0me|s__Streptococcus_phage_Sfi21	0	0	0	0	0	0	0	0	0	0	0	0	0	0	0	0	0	0	0	0	0	0	0	0	0	0	0	0	0	0	0	0	0	0	0	0	0	0	0	0	0	0	0	0	0	0	0	0	0
k__Viruses|p__Viruses_no0me|c__Viruses_no0me|o__Caudovirales|f__Siphoviridae|g__Siphoviridae_no0me|s__Streptococcus_phage_Sfi21|t__PRJ014133	0	0	0	0	0	0	0	0	0	0	0	0	0	0	0	0	0	0	0	0	0	0	0	0	0	0	0	0	0	0	0	0	0	0	0	0	0	0	0	0	0	0	0	0	0	0	0	0	0
k__Viruses|p__Viruses_no0me|c__Viruses_no0me|o__Nidovirales	0	0	0	0	0	0	0	0	0	0	0	0	0	0	0	0	0	0	0	0	0	0	0	0	0	0	0	0	0	0	0	0	0	0	0	0	0	0	0	0	0	0	0	0	0	0	0	0	0
k__Viruses|p__Viruses_no0me|c__Viruses_no0me|o__Nidovirales|f__Coro0viridae	0	0	0	0	0	0	0	0	0	0	0	0	0	0	0	0	0	0	0	0	0	0	0	0	0	0	0	0	0	0	0	0	0	0	0	0	0	0	0	0	0	0	0	0	0	0	0	0	0
k__Viruses|p__Viruses_no0me|c__Viruses_no0me|o__Nidovirales|f__Coro0viridae|g__Betacoro0virus	0	0	0	0	0	0	0	0	0	0	0	0	0	0	0	0	0	0	0	0	0	0	0	0	0	0	0	0	0	0	0	0	0	0	0	0	0	0	0	0	0	0	0	0	0	0	0	0	0
k__Viruses|p__Viruses_no0me|c__Viruses_no0me|o__Nidovirales|f__Coro0viridae|g__Betacoro0virus|s__Murine_coro0virus	0	0	0	0	0	0	0	0	0	0	0	0	0	0	0	0	0	0	0	0	0	0	0	0	0	0	0	0	0	0	0	0	0	0	0	0	0	0	0	0	0	0	0	0	0	0	0	0	0
k__Viruses|p__Viruses_no0me|c__Viruses_no0me|o__Nidovirales|f__Coro0viridae|g__Betacoro0virus|s__Murine_coro0virus|t__Murine_coro0virus_unclassified	0	0	0	0	0	0	0	0	0	0	0	0	0	0	0	0	0	0	0	0	0	0	0	0	0	0	0	0	0	0	0	0	0	0	0	0	0	0	0	0	0	0	0	0	0	0	0	0	0
k__Viruses|p__Viruses_no0me|c__Viruses_no0me|o__Viruses_no0me	0	0	0.23556	0	0	0	0	0	0	0	0	0	0	0	0	0	0	0	0	0	0	0	0	0	0	0	0	0	0	0	0	0	0	0	0	0	0	0	0	0	0	0	0	0	0	0	0	0	0
k__Viruses|p__Viruses_no0me|c__Viruses_no0me|o__Viruses_no0me|f__Baculoviridae	0	0	0	0	0	0	0	0	0	0	0	0	0	0	0	0	0	0	0	0	0	0	0	0	0	0	0	0	0	0	0	0	0	0	0	0	0	0	0	0	0	0	0	0	0	0	0	0	0
k__Viruses|p__Viruses_no0me|c__Viruses_no0me|o__Viruses_no0me|f__Baculoviridae|g__Alphabaculovirus	0	0	0	0	0	0	0	0	0	0	0	0	0	0	0	0	0	0	0	0	0	0	0	0	0	0	0	0	0	0	0	0	0	0	0	0	0	0	0	0	0	0	0	0	0	0	0	0	0
k__Viruses|p__Viruses_no0me|c__Viruses_no0me|o__Viruses_no0me|f__Baculoviridae|g__Alphabaculovirus|s__Bombyx_mori_nucleopolyhedrovirus	0	0	0	0	0	0	0	0	0	0	0	0	0	0	0	0	0	0	0	0	0	0	0	0	0	0	0	0	0	0	0	0	0	0	0	0	0	0	0	0	0	0	0	0	0	0	0	0	0
k__Viruses|p__Viruses_no0me|c__Viruses_no0me|o__Viruses_no0me|f__Baculoviridae|g__Alphabaculovirus|s__Bombyx_mori_nucleopolyhedrovirus|t__Bombyx_mori_nucleopolyhedrovirus_unclassified	0	0	0	0	0	0	0	0	0	0	0	0	0	0	0	0	0	0	0	0	0	0	0	0	0	0	0	0	0	0	0	0	0	0	0	0	0	0	0	0	0	0	0	0	0	0	0	0	0
k__Viruses|p__Viruses_no0me|c__Viruses_no0me|o__Viruses_no0me|f__Geminiviridae	0	0	0	0	0	0	0	0	0	0	0	0	0	0	0	0	0	0	0	0	0	0	0	0	0	0	0	0	0	0	0	0	0	0	0	0	0	0	0	0	0	0	0	0	0	0	0	0	0
k__Viruses|p__Viruses_no0me|c__Viruses_no0me|o__Viruses_no0me|f__Geminiviridae|g__Mastrevirus	0	0	0	0	0	0	0	0	0	0	0	0	0	0	0	0	0	0	0	0	0	0	0	0	0	0	0	0	0	0	0	0	0	0	0	0	0	0	0	0	0	0	0	0	0	0	0	0	0
k__Viruses|p__Viruses_no0me|c__Viruses_no0me|o__Viruses_no0me|f__Geminiviridae|g__Mastrevirus|s__Wheat_dwarf_virus	0	0	0	0	0	0	0	0	0	0	0	0	0	0	0	0	0	0	0	0	0	0	0	0	0	0	0	0	0	0	0	0	0	0	0	0	0	0	0	0	0	0	0	0	0	0	0	0	0
k__Viruses|p__Viruses_no0me|c__Viruses_no0me|o__Viruses_no0me|f__Geminiviridae|g__Mastrevirus|s__Wheat_dwarf_virus|t__Wheat_dwarf_virus_unclassified	0	0	0	0	0	0	0	0	0	0	0	0	0	0	0	0	0	0	0	0	0	0	0	0	0	0	0	0	0	0	0	0	0	0	0	0	0	0	0	0	0	0	0	0	0	0	0	0	0
k__Viruses|p__Viruses_no0me|c__Viruses_no0me|o__Viruses_no0me|f__Retroviridae	0	0	0	0	0	0	0	0	0	0	0	0	0	0	0	0	0	0	0	0	0	0	0	0	0	0	0	0	0	0	0	0	0	0	0	0	0	0	0	0	0	0	0	0	0	0	0	0	0
k__Viruses|p__Viruses_no0me|c__Viruses_no0me|o__Viruses_no0me|f__Retroviridae|g__Gammaretrovirus	0	0	0	0	0	0	0	0	0	0	0	0	0	0	0	0	0	0	0	0	0	0	0	0	0	0	0	0	0	0	0	0	0	0	0	0	0	0	0	0	0	0	0	0	0	0	0	0	0
k__Viruses|p__Viruses_no0me|c__Viruses_no0me|o__Viruses_no0me|f__Retroviridae|g__Gammaretrovirus|s__Porcine_type_C_oncovirus	0	0	0	0	0	0	0	0	0	0	0	0	0	0	0	0	0	0	0	0	0	0	0	0	0	0	0	0	0	0	0	0	0	0	0	0	0	0	0	0	0	0	0	0	0	0	0	0	0
k__Viruses|p__Viruses_no0me|c__Viruses_no0me|o__Viruses_no0me|f__Retroviridae|g__Gammaretrovirus|s__Porcine_type_C_oncovirus|t__PRJ014126	0	0	0	0	0	0	0	0	0	0	0	0	0	0	0	0	0	0	0	0	0	0	0	0	0	0	0	0	0	0	0	0	0	0	0	0	0	0	0	0	0	0	0	0	0	0	0	0	0
k__Viruses|p__Viruses_no0me|c__Viruses_no0me|o__Viruses_no0me|f__Viruses_no0me	0	0	0.23556	0	0	0	0	0	0	0	0	0	0	0	0	0	0	0	0	0	0	0	0	0	0	0	0	0	0	0	0	0	0	0	0	0	0	0	0	0	0	0	0	0	0	0	0	0	0
k__Viruses|p__Viruses_no0me|c__Viruses_no0me|o__Viruses_no0me|f__Viruses_no0me|g__Viruses_no0me	0	0	0.23556	0	0	0	0	0	0	0	0	0	0	0	0	0	0	0	0	0	0	0	0	0	0	0	0	0	0	0	0	0	0	0	0	0	0	0	0	0	0	0	0	0	0	0	0	0	0
k__Viruses|p__Viruses_no0me|c__Viruses_no0me|o__Viruses_no0me|f__Viruses_no0me|g__Viruses_no0me|s__Porcine_stool_associated_circular_virus_3	0	0	0.23556	0	0	0	0	0	0	0	0	0	0	0	0	0	0	0	0	0	0	0	0	0	0	0	0	0	0	0	0	0	0	0	0	0	0	0	0	0	0	0	0	0	0	0	0	0	0
k__Viruses|p__Viruses_no0me|c__Viruses_no0me|o__Viruses_no0me|f__Viruses_no0me|g__Viruses_no0me|s__Porcine_stool_associated_circular_virus_3|t__PRJ0202890	0	0	0.23556	0	0	0	0	0	0	0	0	0	0	0	0	0	0	0	0	0	0	0	0	0	0	0	0	0	0	0	0	0	0	0	0	0	0	0	0	0	0	0	0	0	0	0	0	0	0
[truncated: 229 more columns]

## Sheet: Tabelle3
84.93	78.19	92.69	82.75	81.59	75.19	69.41	75.67	66.56	82.32	72.95	83.14	62.71	74.54	74.57	60.64	78	74.74	64.71	60.29	82.66	69.81	71.64	61.57	54.22	75.51	76.72	72.75	54.24	56.38	75.83	64.4	71.45	29.13	52.5	44.46	74.48	63.16	72.64	41.11	63.8	48.34	29.96	62.52	41.43	52.85	73.95	75.59	52.06	77.58
[truncated: 228 more columns]
