# Supplementary material for: The importance of age in compositional and functional profiling of the human intestinal microbiome
Source: PLoS One. 2021 Oct 18;16(10):e0258505. doi: 10.1371/journal.pone.0258505 (PMC8523055; doi:10.1371/journal.pone.0258505)
Supplement: S2 Table — Correlation between functional features and age (MaAsLin, q < 0.2). Positive correlations (orange) imply higher abundance in below65, whereas negative correlations (blue) imply higher abundance in above65. (XLSX) [file pone.0258505.s002.xlsx]

## Sheet: Tabelle1
Variable	Feature	Value	Coefficient	N	N not 0	P-value	Q-value	Spalte1
age65	PWY_6386___UDP_N_acetylmuramoyl_pentapeptide_biosynthesis_II__lysine_containing_	age65below65	0.0084076	277	277	1.89e-10	5.61e-08	1		BLUE: Significant higher in above65
age65	ARG_POLYAMINE_SYN___superpathway_of_arginine_and_polyamine_biosynthesis	age65below65	0.0126764	277	248	3.47e-10	5.61e-08	2		ORANGE: Significant higher in bleow65
age65	PWY_5695___urate_biosynthesis_inosine_5__phosphate_degradation	age65below65	0.0149847	277	277	4.74e-10	5.61e-08	3
age65	PWY_6703___preQ0_biosynthesis	age65below65	0.00352682	277	277	1.34e-09	1.19e-07	4
age65	PEPTIDOGLYCANSYN_PWY___peptidoglycan_biosynthesis_I__meso_diaminopimelate_containing_	age65below65	0.00642034	277	277	3.56e-09	2.53e-07	5
age65	PWY_6168___flavin_biosynthesis_III__fungi_	age65below65	0.00763499	277	277	4.07e-08	2.27e-06	6
age65	CODH_PWY___reductive_acetyl_coenzyme_A_pathway	age65below65	0.00660137	277	62	4.47e-08	2.27e-06	7
age65	PWY_7196___superpathway_of_pyrimidine_ribonucleosides_salvage	age65below65	0.00604458	277	276	5.99e-08	2.32e-06	8
age65	PWY_7220___adenosine_deoxyribonucleotides_de_novo_biosynthesis_II	age65below65	0.00519543	277	277	6.54e-08	2.32e-06	9
age65	PWY_7222___guanosine_deoxyribonucleotides_de_novo_biosynthesis_II	age65below65	0.00519543	277	277	6.54e-08	2.32e-06	10
age65	GALACTUROCAT_PWY___D_galacturonate_degradation_I	age65below65	0.00546634	277	277	9.01e-08	2.91e-06	11
age65	PWY_6121___5_aminoimidazole_ribonucleotide_biosynthesis_I	age65below65	0.010007	277	277	1.62e-07	4.8e-06	12
age65	RIBOSYN2_PWY___flavin_biosynthesis_I__bacteria_and_plants_	age65below65	0.00998266	277	276	3.04e-07	7.33e-06	13
age65	PWY_7229___superpathway_of_adenosine_nucleotides_de_novo_biosynthesis_I	age65below65	0.0074959	277	277	3.08e-07	7.33e-06	14
age65	PANTOSYN_PWY___pantothenate_and_coenzyme_A_biosynthesis_I	age65below65	0.00797965	277	277	3.1e-07	7.33e-06	15
age65	PWY_6385___peptidoglycan_biosynthesis_III__mycobacteria_	age65below65	0.00826054	277	277	3.46e-07	7.67e-06	16
age65	PWY_6277___superpathway_of_5_aminoimidazole_ribonucleotide_biosynthesis	age65below65	0.0105601	277	277	3.95e-07	8.04e-06	17
age65	PWY_6628___superpathway_of_L_phenylalanine_biosynthesis	age65below65	-0.00235351	277	177	4.08e-07	8.04e-06	18
age65	PWY_5177___glutaryl_CoA_degradation	age65below65	0.00649744	277	277	5.36e-07	9.59e-06	19
age65	PWY_6126___superpathway_of_adenosine_nucleotides_de_novo_biosynthesis_II	age65below65	0.00772668	277	277	5.4e-07	9.59e-06	20
age65	P164_PWY___purine_nucleobases_degradation_I__anaerobic_	age65below65	0.00950939	277	224	6.02e-07	9.85e-06	21
age65	GLUDEG_II_PWY___glutamate_degradation_VII__to_butanoate_	age65below65	0.00295025	277	58	6.11e-07	9.85e-06	22
age65	PWY_7377___cob_II_yrinate_a_c_diamide_biosynthesis_I__early_cobalt_insertion_	age65below65	0.00287203	277	50	6.53e-07	9.85e-06	23
age65	PWY_6749___CMP_legionaminate_biosynthesis_I	age65below65	0.00807182	277	62	6.75e-07	9.85e-06	24
age65	PWY_6125___superpathway_of_guanosine_nucleotides_de_novo_biosynthesis_II	age65below65	0.00815972	277	277	6.94e-07	9.85e-06	25
age65	PWY_6608___guanosine_nucleotides_degradation_III	age65below65	0.00896482	277	277	7.83e-07	1.02e-05	26
age65	PWY_7187___pyrimidine_deoxyribonucleotides_de_novo_biosynthesis_II	age65below65	0.00858899	277	277	7.94e-07	1.02e-05	27
age65	PWY_5088___glutamate_degradation_VIII__to_propionate_	age65below65	0.00296526	277	58	8.04e-07	1.02e-05	28
age65	ARGSYN_PWY___L_arginine_biosynthesis_I__via_L_ornithine_	age65below65	-0.00425929	277	214	9.26e-07	1.13e-05	29
age65	GLUTORN_PWY___L_ornithine_biosynthesis	age65below65	-0.00347906	277	214	9.77e-07	1.13e-05	30
age65	ARGSYNBSUB_PWY___L_arginine_biosynthesis_II__acetyl_cycle_	age65below65	-0.0039615	277	212	1.01e-06	1.13e-05	31
age65	CENTFERM_PWY___pyruvate_fermentation_to_butanoate	age65below65	0.00797496	277	271	1.05e-06	1.13e-05	32
age65	PWY_7400___L_arginine_biosynthesis_IV__archaebacteria_	age65below65	-0.00428812	277	214	1.06e-06	1.13e-05	33
age65	PWY_6344___ornithine_degradation_II__Stickland_reaction_	age65below65	0.00299279	277	52	1.08e-06	1.13e-05	34
age65	PWY_6590___superpathway_of_Clostridium_acetobutylicum_acidogenic_fermentation	age65below65	0.00893445	277	271	1.18e-06	1.19e-05	35
age65	PWY_6583___pyruvate_fermentation_to_butanol_I	age65below65	0.00940801	277	62	1.54e-06	1.5e-05	36
age65	SER_GLYSYN_PWY___superpathway_of_serine_and_glycine_biosynthesis_I	age65below65	0.0125992	277	62	1.56e-06	1.5e-05	37
age65	PWY0_845___superpathway_of_pyridoxal_5__phosphate_biosynthesis_and_salvage	age65below65	0.00326712	277	277	1.71e-06	1.57e-05	38
age65	DENOVOPURINE2_PWY___superpathway_of_purine_nucleotides_de_novo_biosynthesis_II	age65below65	0.0068568	277	277	1.72e-06	1.57e-05	39
age65	COMPLETE_ARO_PWY___superpathway_of_phenylalanine__tyrosine__and_tryptophan_biosynthesis	age65below65	0.00684233	277	62	1.84e-06	1.6e-05	40
age65	METH_ACETATE_PWY___methanogenesis_from_acetate	age65below65	0.00740195	277	62	1.86e-06	1.6e-05	41
age65	LYSDEGII_PWY___lysine_degradation_III	age65below65	0.0025334	277	62	1.89e-06	1.6e-05	42
age65	PWY_5981___CDP_diacylglycerol_biosynthesis_III	age65below65	0.0078608	277	62	1.97e-06	1.62e-05	43
age65	SALVADEHYPOX_PWY___adenosine_nucleotides_degradation_II	age65below65	0.00730246	277	277	2.08e-06	1.68e-05	44
age65	PWY_6629___superpathway_of_tryptophan_biosynthesis	age65below65	0.00711486	277	62	2.33e-06	1.79e-05	45
age65	CARNMET_PWY___L_carnitine_degradation_I	age65below65	0.00352095	277	61	2.36e-06	1.79e-05	46
age65	PWY_5030___histidine_degradation_III	age65below65	0.00579231	277	62	2.36e-06	1.79e-05	47
age65	TRPSYN_PWY___tryptophan_biosynthesis	age65below65	0.0046369	277	62	2.59e-06	1.92e-05	48
age65	PWY_7289___L_cysteine_biosynthesis_V	age65below65	0.00333436	277	62	2.83e-06	2.05e-05	49
age65	PWY_7208___superpathway_of_pyrimidine_nucleobases_salvage	age65below65	0.00723165	277	277	2.93e-06	2.07e-05	50
age65	PWY_6353___purine_nucleotides_degradation_II__aerobic_	age65below65	0.00994837	277	276	2.97e-06	2.07e-05	51
age65	PWY_1861___formaldehyde_assimilation_II__RuMP_Cycle_	age65below65	0.00424147	277	95	3.07e-06	2.1e-05	52
age65	PWY_6122___5_aminoimidazole_ribonucleotide_biosynthesis_II	age65below65	0.0123094	277	277	3.24e-06	2.17e-05	53
age65	RUMP_PWY___formaldehyde_oxidation_I	age65below65	0.00265422	277	72	3.46e-06	2.27e-05	54
age65	DAPLYSINESYN_PWY___lysine_biosynthesis_I	age65below65	0.00954561	277	62	3.54e-06	2.29e-05	55
age65	PWY_6630___superpathway_of_tyrosine_biosynthesis	age65below65	0.0106538	277	62	4.24e-06	2.63e-05	56
age65	PWY_1269___CMP_KDO_biosynthesis_I	age65below65	0.00576588	277	62	4.3e-06	2.63e-05	57
age65	PWY_6628___superpathway_of_phenylalanine_biosynthesis	age65below65	0.012953	277	62	4.3e-06	2.63e-05	58
age65	ARO_PWY___chorismate_biosynthesis_I	age65below65	0.0189334	277	277	4.53e-06	2.68e-05	59
age65	PWY_5676___acetyl_CoA_fermentation_to_butyrate_II	age65below65	0.0118663	277	62	4.53e-06	2.68e-05	60
age65	PWY_7432___phenylalanine_biosynthesis__cytosolic__plants_	age65below65	0.00741846	277	62	4.61e-06	2.68e-05	61
age65	PWY_5154___L_arginine_biosynthesis_III__via_N_acetyl_L_citrulline_	age65below65	-0.00278784	277	214	4.9e-06	2.8e-05	62
age65	PWY_6387___UDP_N_acetylmuramoyl_pentapeptide_biosynthesis_I__meso_DAP_containing_	age65below65	0.0173104	277	62	4.97e-06	2.8e-05	63
age65	P162_PWY___glutamate_degradation_V__via_hydroxyglutarate_	age65below65	0.0156393	277	62	6.01e-06	3.33e-05	64
age65	PWY_7282___4_amino_2_methyl_5_phosphomethylpyrimidine_biosynthesis__yeast_	age65below65	0.00345662	277	277	6.35e-06	3.43e-05	65
age65	PWY_7339___10_trans_heptadecenoyl_CoA_degradation__MFE_dependent__yeast_	age65below65	0.00298806	277	62	6.38e-06	3.43e-05	66
age65	PWY_6270___isoprene_biosynthesis_I	age65below65	-0.00265995	277	202	6.88e-06	3.65e-05	67
age65	PWY_5659___GDP_mannose_biosynthesis	age65below65	0.00527075	277	277	7.22e-06	3.77e-05	68
age65	PWY_5209___methyl_coenzyme_M_oxidation_to_CO2	age65below65	0.00605025	277	62	7.46e-06	3.84e-05	69
age65	PWY_6383___mono_trans__poly_cis_decaprenyl_phosphate_biosynthesis	age65below65	0.00473246	277	62	7.77e-06	3.94e-05	70
age65	P4_PWY___superpathway_of_lysine__threonine_and_methionine_biosynthesis_I	age65below65	0.00969515	277	62	8.71e-06	4.32e-05	71
age65	PWY_6507___5_dehydro_4_deoxy_D_glucuronate_degradation	age65below65	0.00553008	277	62	8.77e-06	4.32e-05	72
age65	PWY_4981___L_proline_biosynthesis_II__from_arginine_	age65below65	-0.00218634	277	214	9.78e-06	4.76e-05	73
age65	PWY_5103___isoleucine_biosynthesis_III	age65below65	0.0125676	277	61	1e-05	4.81e-05	74
age65	PWY0_1261___anhydromuropeptides_recycling	age65below65	0.00836157	277	273	1.03e-05	4.9e-05	75
age65	PWY_5392___reductive_TCA_cycle_II	age65below65	0.00803794	277	62	1.17e-05	5.43e-05	76
age65	PWY_7111___pyruvate_fermentation_to_isobutanol__engineered_	age65below65	0.0131845	277	277	1.18e-05	5.43e-05	77
age65	PWY_5121___superpathway_of_geranylgeranyl_diphosphate_biosynthesis_II__via_MEP_	age65below65	0.00956188	277	267	1.27e-05	5.76e-05	78
age65	PWY_7199___pyrimidine_deoxyribonucleosides_salvage	age65below65	0.0132456	277	277	1.29e-05	5.79e-05	79
age65	PWY_5464___superpathway_of_cytosolic_glycolysis__plants___pyruvate_dehydrogenase_and_TCA_cycle	age65below65	0.0072779	277	215	1.4e-05	6.2e-05	80
age65	PWY_7560___methylerythritol_phosphate_pathway_II	age65below65	-0.00244565	277	203	1.45e-05	6.34e-05	81
age65	NONMEVIPP_PWY___methylerythritol_phosphate_pathway	age65below65	0.0129782	277	62	1.51e-05	6.55e-05	82
age65	PWY_3081___lysine_biosynthesis_V	age65below65	0.00371828	277	62	1.58e-05	6.78e-05	83
age65	LACTOSECAT_PWY___lactose_and_galactose_degradation_I	age65below65	0.00208809	277	256	1.66e-05	6.92e-05	84
age65	PWY_2941___lysine_biosynthesis_II	age65below65	0.00886576	277	62	1.66e-05	6.92e-05	85
age65	PWY_702___methionine_biosynthesis_II	age65below65	0.0133146	277	62	1.82e-05	7.41e-05	86
age65	PWY0_1061___superpathway_of_alanine_biosynthesis	age65below65	0.00711988	277	62	1.83e-05	7.41e-05	87
age65	PWY_6737___starch_degradation_V	age65below65	0.00991934	277	277	1.84e-05	7.41e-05	88
age65	PWY_6609___adenine_and_adenosine_salvage_III	age65below65	0.00780237	277	277	1.9e-05	7.56e-05	89
age65	PWY_7456___mannan_degradation	age65below65	0.00548269	277	269	1.97e-05	7.78e-05	90
age65	P42_PWY___incomplete_reductive_TCA_cycle	age65below65	0.009138	277	277	2.01e-05	7.86e-05	91
age65	PWY0_1586___peptidoglycan_maturation__meso_diaminopimelate_containing_	age65below65	-0.00293397	277	215	2.04e-05	7.86e-05	92
age65	PWY0_781___aspartate_superpathway	age65below65	0.00822987	277	272	2.24e-05	8.41e-05	93
age65	PWY_5345___superpathway_of_L_methionine_biosynthesis__by_sulfhydrylation_	age65below65	-0.00187867	277	211	2.26e-05	8.41e-05	94
age65	P41_PWY___pyruvate_fermentation_to_acetate_and_lactate_I	age65below65	0.00893657	277	62	2.27e-05	8.41e-05	95
age65	P241_PWY___coenzyme_B_biosynthesis	age65below65	0.00520496	277	62	2.27e-05	8.41e-05	96
age65	PWY0_162___superpathway_of_pyrimidine_ribonucleotides_de_novo_biosynthesis	age65below65	0.00883841	277	277	2.43e-05	8.91e-05	97
age65	PWY66_398___TCA_cycle	age65below65	0.00974675	277	62	2.55e-05	9.23e-05	98
age65	PWY_841___superpathway_of_purine_nucleotides_de_novo_biosynthesis_I	age65below65	0.0156347	277	277	2.74e-05	9.83e-05	99
age65	PWY_241___C4_photosynthetic_carbon_assimilation_cycle__NADP_ME_type	age65below65	0.00475669	277	153	2.84e-05	0.000100946	100
age65	PYRIDNUCSYN_PWY___NAD_biosynthesis_I__from_aspartate_	age65below65	0.00772473	277	277	2.94e-05	0.000103499	101
age65	PWY_7003___glycerol_degradation_to_butanol	age65below65	0.00676849	277	240	3e-05	0.000104361	102
age65	COA_PWY___coenzyme_A_biosynthesis	age65below65	0.0109343	277	62	3.03e-05	0.000104476	103
age65	PWY_5686___UMP_biosynthesis	age65below65	0.0124161	277	277	3.08e-05	0.000105101	104
age65	PWY_4984___urea_cycle	age65below65	0.00354912	277	275	3.26e-05	0.000109862	105
age65	PWY_7332___superpathway_of_UDP_N_acetylglucosamine_derived_O_antigen_building_blocks_biosynthesis	age65below65	0.00300293	277	61	3.3e-05	0.000109862	106
age65	ARGSYNBSUB_PWY___arginine_biosynthesis_II__acetyl_cycle_	age65below65	0.026108	277	62	3.31e-05	0.000109862	107
age65	GLYCOLYSIS___glycolysis_I__from_glucose_6P_	age65below65	0.0125196	277	62	3.39e-05	0.000111457	108
age65	P124_PWY___Bifidobacterium_shunt	age65below65	0.00608009	277	120	3.43e-05	0.000111676	109
age65	PWY_6396___superpathway_of_2_3_butanediol_biosynthesis	age65below65	0.00282802	277	60	3.49e-05	0.000112162	110
age65	PWY_6559___spermidine_biosynthesis_II	age65below65	0.00783386	277	62	3.53e-05	0.000112162	111
age65	P4_PWY___superpathway_of_L_lysine__L_threonine_and_L_methionine_biosynthesis_I	age65below65	-0.00194274	277	210	3.56e-05	0.000112162	112
age65	PWY_7440___dTDP__beta__L_4_epi_vancosamine_biosynthesis	age65below65	0.00946623	277	62	3.57e-05	0.000112162	113
age65	PWY_5484___glycolysis_II__from_fructose_6P_	age65below65	0.0122983	277	62	3.6e-05	0.000112223	114
age65	PWY_6163___chorismate_biosynthesis_from_3_dehydroquinate	age65below65	0.0220155	277	277	3.67e-05	0.000112816	115
age65	HISHP_PWY___histidine_degradation_VI	age65below65	0.0122896	277	62	3.7e-05	0.000112816	116
age65	PWY_7400___arginine_biosynthesis_IV__archaebacteria_	age65below65	0.0114022	277	62	3.72e-05	0.000112816	117
age65	GLUTORN_PWY___ornithine_biosynthesis	age65below65	0.00893569	277	62	3.75e-05	0.000112912	118
age65	UDPNAGSYN_PWY___UDP_N_acetyl_D_glucosamine_biosynthesis_I	age65below65	0.0178751	277	274	3.86e-05	0.000114121	119
age65	PHOSLIPSYN_PWY___phospholipid_biosynthesis_I	age65below65	0.00242392	277	60	3.89e-05	0.000114121	120
age65	ANAEROFRUCAT_PWY___homolactic_fermentation	age65below65	0.0111307	277	277	3.89e-05	0.000114121	121
age65	ARGSYN_PWY___arginine_biosynthesis_I__via_L_ornithine_	age65below65	0.0114796	277	62	3.92e-05	0.000114143	122
age65	DAPLYSINESYN_PWY___L_lysine_biosynthesis_I	age65below65	-0.0023502	277	214	4.21e-05	0.000121382	123
age65	MET_SAM_PWY___superpathway_of_S_adenosyl_L_methionine_biosynthesis	age65below65	0.0088496	277	277	4.28e-05	0.000121852	124
age65	FAO_PWY___fatty_acid__beta__oxidation_I	age65below65	0.00478099	277	261	4.29e-05	0.000121852	125
age65	PWY_5154___arginine_biosynthesis_III__via_N_acetyl_L_citrulline_	age65below65	0.00905271	277	62	4.33e-05	0.000122108	126
age65	PWY0_301___L_ascorbate_degradation_I__bacterial__anaerobic_	age65below65	0.004102	277	53	4.76e-05	0.000132749	127
age65	PWY0_1296___purine_ribonucleosides_degradation	age65below65	0.00883092	277	277	4.79e-05	0.000132749	128
age65	PWY_7104___dTDP_L_megosamine_biosynthesis	age65below65	0.0193361	277	62	4.92e-05	0.000135407	129
age65	HISDEG_PWY___histidine_degradation_I	age65below65	0.00643021	277	60	4.97e-05	0.000135827	130
age65	PWY_5920___superpathway_of_heme_biosynthesis_from_glycine	age65below65	0.00290753	277	173	5.26e-05	0.000141298	131
age65	THRESYN_PWY___threonine_biosynthesis	age65below65	0.0133342	277	62	5.31e-05	0.000141298	132
age65	NONOXIPENT_PWY___pentose_phosphate_pathway__non_oxidative_branch_	age65below65	0.0164919	277	277	5.32e-05	0.000141298	133
age65	PWY_6883___pyruvate_fermentation_to_butanol_II	age65below65	0.00319436	277	62	5.34e-05	0.000141298	134
age65	RHAMCAT_PWY___L_rhamnose_degradation_I	age65below65	0.00545374	277	277	5.37e-05	0.000141298	135
age65	PRPP_PWY___superpathway_of_histidine__purine__and_pyrimidine_biosynthesis	age65below65	0.0057691	277	275	5.69e-05	0.000148511	136
age65	UNMAPPED	age65below65	-0.172457	277	215	5.76e-05	0.000149259	137
age65	PWY_724___superpathway_of_lysine__threonine_and_methionine_biosynthesis_II	age65below65	0.015392	277	62	5.9e-05	0.000151104	138
age65	PWY_6633___caffeine_degradation_V__bacteria__via_trimethylurate_	age65below65	0.00290418	277	61	5.92e-05	0.000151104	139
age65	PANTO_PWY___phosphopantothenate_biosynthesis_I	age65below65	0.0013676	277	277	6.15e-05	0.000155832	140
age65	GLYCOLYSIS_E_D___superpathway_of_glycolysis_and_Entner_Doudoroff	age65below65	0.00448368	277	272	6.27e-05	0.000157969	141
age65	PWY_3001___isoleucine_biosynthesis_I	age65below65	0.0158131	277	62	6.36e-05	0.00015891	142
age65	PWY_7117___C4_photosynthetic_carbon_assimilation_cycle__PEPCK_type	age65below65	0.00694534	277	153	6.45e-05	0.000160108	143
age65	PWY_5188___tetrapyrrole_biosynthesis_I__from_glutamate_	age65below65	0.00436428	277	277	6.75e-05	0.00016639	144
age65	PWY_6305___putrescine_biosynthesis_IV	age65below65	0.00891535	277	277	7.45e-05	0.000182337	145
age65	HISDEG_PWY___L_histidine_degradation_I	age65below65	-0.00267089	277	215	7.62e-05	0.000185177	146
age65	METSYN_PWY___homoserine_and_methionine_biosynthesis	age65below65	0.0102537	277	62	7.96e-05	0.000192282	147
age65	PWY_5505___glutamate_and_glutamine_biosynthesis	age65below65	0.0106107	277	62	8.02e-05	0.000192286	148
age65	PWY_5347___superpathway_of_methionine_biosynthesis__transsulfuration_	age65below65	0.0107913	277	62	8.08e-05	0.000192583	149
age65	PWY_5345___superpathway_of_methionine_biosynthesis__by_sulfhydrylation_	age65below65	0.00364428	277	62	8.15e-05	0.000192931	150
age65	PWY_6549___glutamine_biosynthesis_III	age65below65	0.0077415	277	62	8.64e-05	0.000203234	151
age65	HEME_BIOSYNTHESIS_II___heme_biosynthesis_from_uroporphyrinogen_III_I__aerobic_	age65below65	0.00267236	277	62	9.04e-05	0.000210356	152
age65	PWY_621___sucrose_degradation_III__sucrose_invertase_	age65below65	0.00448872	277	277	9.07e-05	0.000210356	153
age65	PWY66_422___D_galactose_degradation_V__Leloir_pathway_	age65below65	0.00970549	277	277	9.2e-05	0.000211985	154
age65	PYRIDNUCSAL_PWY___NAD_salvage_pathway_I	age65below65	0.00359958	277	259	0.000101394	0.000232225	155
age65	PWY_6317___galactose_degradation_I__Leloir_pathway_	age65below65	0.0096346	277	277	0.000103493	0.000235513	156
age65	PWY_5690___TCA_cycle_II__plants_and_fungi_	age65below65	0.00785966	277	276	0.000108249	0.000244767	157
age65	PWY_6863___pyruvate_fermentation_to_hexanol	age65below65	0.00283814	277	62	0.000113728	0.000255527	158
age65	TRPSYN_PWY___L_tryptophan_biosynthesis	age65below65	-0.00228326	277	215	0.000115245	0.000255768	159
age65	HOMOSER_METSYN_PWY___methionine_biosynthesis_I	age65below65	0.00861447	277	62	0.000115276	0.000255768	160
age65	PWY_1186___homomethionine_biosynthesis	age65below65	0.00320787	277	62	0.000117271	0.000258579	161
age65	SUCROSEUTIL2_PWY___sucrose_degradation_VII__sucrose_3_dehydrogenase_	age65below65	0.0149875	277	62	0.000127541	0.000277922	162
age65	SER_GLYSYN_PWY___superpathway_of_L_serine_and_glycine_biosynthesis_I	age65below65	-0.00264024	277	215	0.000127609	0.000277922	163
age65	PWY_5101___isoleucine_biosynthesis_II	age65below65	0.0103016	277	62	0.000134399	0.000290924	164
age65	PWY_5138___unsaturated__even_numbered_fatty_acid__beta__oxidation	age65below65	0.00299111	277	189	0.000142429	0.000306439	165
age65	PWY_5316___nicotine_biosynthesis	age65below65	0.0099633	277	62	0.000144041	0.000308039	166
age65	PWY_6147___6_hydroxymethyl_dihydropterin_diphosphate_biosynthesis_I	age65below65	0.00957645	277	276	0.000149584	0.000315189	167
age65	OANTIGEN_PWY___O_antigen_building_blocks_biosynthesis__E__coli_	age65below65	0.0113837	277	274	0.000149659	0.000315189	168
age65	PWY_5097___lysine_biosynthesis_VI	age65below65	0.0231395	277	62	0.000150314	0.000315189	169
age65	PWY_6293___cysteine_biosynthesis_IV__fungi_	age65below65	0.00451725	277	62	0.000150935	0.000315189	170
age65	PWY_6897___thiamin_salvage_II	age65below65	0.00145431	277	277	0.000154463	0.000320669	171
age65	OXIDATIVEPENT_PWY___pentose_phosphate_pathway__oxidative_branch__I	age65below65	0.00230912	277	62	0.000166727	0.000344118	172
age65	PWY_7115___C4_photosynthetic_carbon_assimilation_cycle__NAD_ME_type	age65below65	0.00759342	277	151	0.000178134	0.000365534	173
age65	PWY_6151___S_adenosyl_L_methionine_cycle_I	age65below65	0.00855316	277	277	0.000189635	0.0003869	174
age65	DTDPRHAMSYN_PWY___dTDP_L_rhamnose_biosynthesis_I	age65below65	0.00657932	277	277	0.000191768	0.000389015	175
age65	PWY_6507___4_deoxy_L_threo_hex_4_enopyranuronate_degradation	age65below65	-0.00233316	277	215	0.000211666	0.00042694	176
age65	POLYAMINSYN3_PWY___superpathway_of_polyamine_biosynthesis_II	age65below65	0.00502645	277	237	0.000216354	0.000433929	177
age65	GLUCONEO_PWY___gluconeogenesis_I	age65below65	0.0216796	277	271	0.000225244	0.000449222	178
age65	PWY_6901___superpathway_of_glucose_and_xylose_degradation	age65below65	0.00549764	277	271	0.000227514	0.000451215	179
age65	P122_PWY___heterolactic_fermentation	age65below65	0.00413868	277	174	0.000230348	0.000454298	180
age65	POLYISOPRENSYN_PWY___polyisoprenoid_biosynthesis__E__coli_	age65below65	0.00475022	277	223	0.000233734	0.000458373	181
age65	PWY_5104___L_isoleucine_biosynthesis_IV	age65below65	-0.00239046	277	215	0.000234997	0.000458373	182
age65	ILEUSYN_PWY___isoleucine_biosynthesis_I__from_threonine_	age65below65	0.0251461	277	62	0.000240358	0.000463734	183
age65	VALSYN_PWY___valine_biosynthesis	age65below65	0.0251461	277	62	0.000240358	0.000463734	184
age65	1CMET2_PWY___formylTHF_biosynthesis	age65below65	0.00546221	277	62	0.000247819	0.000475544	185
age65	PWY_5971___palmitate_biosynthesis_II__bacteria_and_plants_	age65below65	0.00479417	277	245	0.000270539	0.000516352	186
age65	POLYAMSYN_PWY___superpathway_of_polyamine_biosynthesis_I	age65below65	0.00806703	277	276	0.000277783	0.000527342	187
age65	PWY_7383___anaerobic_energy_metabolism__invertebrates__cytosol_	age65below65	0.00938442	277	277	0.000295165	0.000557359	188
age65	PWY_5100___pyruvate_fermentation_to_acetate_and_lactate_II	age65below65	0.0166325	277	277	0.000300097	0.000563674	189
age65	BRANCHED_CHAIN_AA_SYN_PWY___superpathway_of_leucine__valine__and_isoleucine_biosynthesis	age65below65	0.0242276	277	62	0.000305324	0.000570474	190
age65	PWY_6969___TCA_cycle_V__2_oxoglutarate__ferredoxin_oxidoreductase_	age65below65	0.0110853	277	275	0.000308097	0.000572642	191
age65	HISTSYN_PWY___L_histidine_biosynthesis	age65below65	-0.00216589	277	215	0.000316713	0.000585588	192
age65	PWY0_1479___tRNA_processing	age65below65	0.00308947	277	228	0.000327625	0.000602626	193
age65	PWY0_166___superpathway_of_pyrimidine_deoxyribonucleotides_de_novo_biosynthesis__E__coli_	age65below65	0.0163358	277	277	0.000341258	0.000624466	194
age65	PWY_2201___folate_transformations_I	age65below65	0.0117636	277	62	0.000372287	0.000677753	195
age65	PWY_6124___inosine_5__phosphate_biosynthesis_II	age65below65	0.0185821	277	277	0.000377675	0.000684055	196
age65	PWY_4981___proline_biosynthesis_II__from_arginine_	age65below65	0.00766197	277	62	0.000399394	0.00071972	197
age65	COA_PWY___coenzyme_A_biosynthesis_I	age65below65	-0.00247146	277	215	0.000428438	0.000768159	198
age65	P108_PWY___pyruvate_fermentation_to_propionate_I	age65below65	0.0103912	277	62	0.000431252	0.000769318	199
age65	PWY_5918___superpathay_of_heme_biosynthesis_from_glutamate	age65below65	0.00291889	277	253	0.000437735	0.000776979	200
age65	PWY_6823___molybdenum_cofactor_biosynthesis	age65below65	0.00366248	277	199	0.000480386	0.000848443	201
age65	PWY_5103___L_isoleucine_biosynthesis_III	age65below65	-0.00328839	277	215	0.00051024	0.000896709	202
age65	PROPFERM_PWY___L_alanine_fermentation_to_propionate_and_acetate	age65below65	0.0062582	277	62	0.000567199	0.0009919	203
age65	ARGORNPROST_PWY___arginine__ornithine_and_proline_interconversion	age65below65	0.00782001	277	193	0.000582551	0.00101002	204
age65	PWY_6936___seleno_amino_acid_biosynthesis	age65below65	0.00903033	277	275	0.000583251	0.00101002	205
age65	FERMENTATION_PWY___mixed_acid_fermentation	age65below65	0.00641216	277	256	0.000618018	0.00106503	206
age65	P163_PWY___lysine_fermentation_to_acetate_and_butyrate	age65below65	0.0101951	277	62	0.000641626	0.00110037	207
age65	PWY_5384___sucrose_degradation_IV__sucrose_phosphorylase_	age65below65	0.00492148	277	256	0.000662361	0.00113047	208
age65	PWY_6953___dTDP_3_acetamido_3_6_dideoxy__alpha__D_galactose_biosynthesis	age65below65	0.00180027	277	62	0.000759456	0.00128999	209
age65	BRANCHED_CHAIN_AA_SYN_PWY___superpathway_of_branched_amino_acid_biosynthesis	age65below65	-0.00331226	277	215	0.0007874	0.00132828	210
age65	PWY_5913___TCA_cycle_VI__obligate_autotrophs_	age65below65	0.00465968	277	252	0.000789487	0.00132828	211
age65	PWY66_399___gluconeogenesis_III	age65below65	0.0168723	277	274	0.000802947	0.00133839	212
age65	THRESYN_PWY___superpathway_of_L_threonine_biosynthesis	age65below65	-0.00281492	277	215	0.000803033	0.00133839	213
age65	TCA___TCA_cycle_I__prokaryotic_	age65below65	0.0103294	277	275	0.000807062	0.00133882	214
age65	ANARESP1_PWY___respiration__anaerobic_	age65below65	0.0231933	277	62	0.000815677	0.00134682	215
age65	CALVIN_PWY___Calvin_Benson_Bassham_cycle	age65below65	0.0221999	277	277	0.00083104	0.00136583	216
age65	PYRIDOXSYN_PWY___pyridoxal_5__phosphate_biosynthesis_I	age65below65	0.00858132	277	277	0.000846159	0.00138427	217
age65	GLYCOLYSIS___glycolysis_I__from_glucose_6_phosphate_	age65below65	-0.00197964	277	215	0.00089936	0.00146412	218
age65	PWY_7357___thiamin_formation_from_pyrithiamine_and_oxythiamine__yeast_	age65below65	-0.00262533	277	215	0.000903217	0.00146412	219
age65	PWY_3001___superpathway_of_L_isoleucine_biosynthesis_I	age65below65	-0.00294915	277	215	0.000914813	0.00147617	220
age65	PWYG_321___mycolate_biosynthesis	age65below65	0.00964935	277	267	0.000922703	0.00148217	221
age65	GOLPDLCAT_PWY___superpathway_of_glycerol_degradation_to_1_3_propanediol	age65below65	0.00229382	277	236	0.000933675	0.00148705	222
age65	KDO_NAGLIPASYN_PWY___superpathway_of__KDO_2_lipid_A_biosynthesis	age65below65	0.00248831	277	57	0.000934121	0.00148705	223
age65	PWY_5005___biotin_biosynthesis_II	age65below65	0.00146888	277	245	0.000987705	0.00156533	224
age65	ASPASN_PWY___superpathway_of_L_aspartate_and_L_asparagine_biosynthesis	age65below65	-0.00207741	277	215	0.001017	0.00160461	225
age65	P562_PWY___myo_inositol_degradation_I	age65below65	0.00250414	277	65	0.00102216	0.00160561	226
age65	PWY4FS_7___phosphatidylglycerol_biosynthesis_I__plastidic_	age65below65	0.00159442	277	274	0.00103133	0.00161288	227
age65	PWY_7184___pyrimidine_deoxyribonucleotides_de_novo_biosynthesis_I	age65below65	0.00207204	277	274	0.00105644	0.0016449	228
age65	KETOGLUCONMET_PWY___ketogluconate_metabolism	age65below65	0.0046125	277	220	0.00107608	0.00166815	229
age65	PWY_5484___glycolysis_II__from_fructose_6_phosphate_	age65below65	-0.00187676	277	215	0.0011176	0.00172499	230
age65	PWY4FS_8___phosphatidylglycerol_biosynthesis_II__non_plastidic_	age65below65	0.00155996	277	274	0.00118713	0.00182438	231
age65	PWY_5022___4_aminobutyrate_degradation_V	age65below65	0.003179	277	62	0.00125058	0.0019136	232
age65	ASPASN_PWY___superpathway_of_aspartate_and_asparagine_biosynthesis__interconversion_of_aspartate_and_asparagine	age65below65	0.0149488	277	62	0.00144225	0.00219743	233
age65	PWY_6471___peptidoglycan_biosynthesis_IV__Enterococcus_faecium_	age65below65	0.000287669	277	120	0.0015083	0.00228798	234
age65	PHOSLIPSYN_PWY___superpathway_of_phospholipid_biosynthesis_I__bacteria_	age65below65	-0.00183	277	214	0.00151458	0.00228798	235
age65	P461_PWY___hexitol_fermentation_to_lactate__formate__ethanol_and_acetate	age65below65	0.00383528	277	272	0.00155593	0.00234048	236
age65	PWY_6518___glycocholate_metabolism__bacteria_	age65below65	0.019603	277	62	0.00158559	0.00236759	237
age65	PWY0_862___cis_dodecenoyl_biosynthesis	age65below65	0.00218305	277	62	0.00158728	0.00236759	238
age65	PWY_1269___CMP_3_deoxy_D_manno_octulosonate_biosynthesis_I	age65below65	-0.00190508	277	215	0.0017258	0.00256343	239
age65	THISYNARA_PWY___superpathway_of_thiamin_diphosphate_biosynthesis_III__eukaryotes_	age65below65	0.0010839	277	277	0.00175774	0.00259999	240
age65	TRNA_CHARGING_PWY___tRNA_charging	age65below65	0.0223436	277	277	0.00177905	0.00262059	241
age65	PWY_6527___stachyose_degradation	age65below65	0.0124541	277	277	0.00185047	0.00271454	242
age65	PWY_6123___inosine_5__phosphate_biosynthesis_I	age65below65	0.000737271	277	277	0.00195919	0.00286219	243
age65	PWY66_409___superpathway_of_purine_nucleotide_salvage	age65below65	0.00288915	277	271	0.0020479	0.00297953	244
age65	PWY_7301___dTDP__beta__L_noviose_biosynthesis	age65below65	0.0239673	277	62	0.00223225	0.00323448	245
age65	PWY_5189___tetrapyrrole_biosynthesis_II__from_glycine_	age65below65	0.00234867	277	263	0.00239295	0.00345325	246
age65	PWY_6165___chorismate_biosynthesis_II__archaea_	age65below65	0.00205034	277	79	0.0024604	0.0035362	247
age65	FASYN_ELONG_PWY___fatty_acid_elongation____saturated	age65below65	0.0113091	277	267	0.00334278	0.00478503	248
age65	PWY_5347___superpathway_of_L_methionine_biosynthesis__transsulfuration_	age65below65	-0.00157522	277	215	0.00337744	0.00481523	249
age65	PWY_724___superpathway_of_L_lysine__L_threonine_and_L_methionine_biosynthesis_II	age65below65	-0.00292231	277	215	0.00355665	0.00505044	250
age65	PWY_3841___folate_transformations_II	age65below65	0.0249686	277	277	0.003644	0.00514647	251
age65	HEXITOLDEGSUPER_PWY___superpathway_of_hexitol_degradation__bacteria_	age65below65	0.0020959	277	272	0.00365327	0.00514647	252
age65	PWY_7212___baicalein_metabolism	age65below65	0.00275978	277	61	0.00389074	0.00545934	253
age65	METSYN_PWY___L_homoserine_and_L_methionine_biosynthesis	age65below65	-0.00158489	277	215	0.00448663	0.00627069	254
age65	HOMOSER_METSYN_PWY___L_methionine_biosynthesis_I	age65below65	-0.00122568	277	215	0.00480442	0.00666557	255
age65	PWY_7228___superpathway_of_guanosine_nucleotides_de_novo_biosynthesis_I	age65below65	0.0161545	277	277	0.00480672	0.00666557	256
age65	PWY_7219___adenosine_ribonucleotides_de_novo_biosynthesis	age65below65	0.0245621	277	277	0.0049038	0.00677373	257
age65	COMPLETE_ARO_PWY___superpathway_of_aromatic_amino_acid_biosynthesis	age65below65	-0.00300832	277	215	0.00497258	0.00684212	258
age65	PWY_7090___UDP_2_3_diacetamido_2_3_dideoxy__alpha__D_mannuronate_biosynthesis	age65below65	0.00159396	277	61	0.00506316	0.00693985	259
age65	PWY_5041___S_adenosyl_L_methionine_cycle_II	age65below65	0.0107708	277	62	0.00511061	0.00697795	260
age65	ANAGLYCOLYSIS_PWY___glycolysis_III__from_glucose_	age65below65	0.0197508	277	277	0.00544819	0.00741038	261
age65	PWY_821___superpathway_of_sulfur_amino_acid_biosynthesis__Saccharomyces_cerevisiae_	age65below65	0.00230765	277	258	0.00575924	0.00780356	262
age65	UNINTEGRATED	age65below65	-0.103293	277	215	0.00579977	0.00782329	263
age65	HISTSYN_PWY___histidine_biosynthesis	age65below65	0.0220433	277	62	0.00581788	0.00782329	264
age65	PWY_622___starch_biosynthesis	age65below65	0.00245634	277	56	0.00618531	0.00828598	265
age65	NONMEVIPP_PWY___methylerythritol_phosphate_pathway_I	age65below65	-0.00336019	277	215	0.00627507	0.00837463	266
age65	PWY0_1241___ADP_L_glycero__beta__D_manno_heptose_biosynthesis	age65below65	0.0034473	277	242	0.00647124	0.00860409	267
age65	CITRULBIO_PWY___citrulline_biosynthesis	age65below65	0.00699492	277	62	0.0065118	0.0086257	268
age65	PWY_7221___guanosine_ribonucleotides_de_novo_biosynthesis	age65below65	0.0176596	277	277	0.0065939	0.00870199	269
age65	PWY_6285___superpathway_of_fatty_acids_biosynthesis__E__coli_	age65below65	0.00140256	277	178	0.00665418	0.00872146	270
age65	COA_PWY_1___coenzyme_A_biosynthesis_II__mammalian_	age65below65	-0.00320309	277	215	0.00665779	0.00872146	271
age65	NAGLIPASYN_PWY___lipid_IVA_biosynthesis	age65below65	0.00114737	277	268	0.00720954	0.00940951	272
age65	ILEUSYN_PWY___L_isoleucine_biosynthesis_I__from_threonine_	age65below65	-0.003268	277	215	0.00769583	0.00996114	273
age65	VALSYN_PWY___L_valine_biosynthesis	age65below65	-0.003268	277	215	0.00769583	0.00996114	274
age65	REDCITCYC___TCA_cycle_III__helicobacter_	age65below65	0.00231529	277	58	0.00771638	0.00996114	275
age65	PWY_7269___NAD_NADP_NADH_NADPH_mitochondrial_interconversion__yeast_	age65below65	0.00209392	277	225	0.00812857	0.0104346	276
age65	ARGININE_SYN4_PWY___ornithine_de_novo__biosynthesis	age65below65	0.00785959	277	62	0.00815656	0.0104346	277
age65	HSERMETANA_PWY___L_methionine_biosynthesis_III	age65below65	-0.00159556	277	215	0.00817136	0.0104346	278
age65	PWY0_1298___superpathway_of_pyrimidine_deoxyribonucleosides_degradation	age65below65	0.00445426	277	277	0.00860996	0.0109553	279
age65	PWY_1042___glycolysis_IV__plant_cytosol_	age65below65	0.0302297	277	277	0.00871041	0.0110436	280
age65	PWY_5863___superpathway_of_phylloquinol_biosynthesis	age65below65	-0.000787431	277	218	0.00884765	0.0111776	281
age65	PWY_5030___L_histidine_degradation_III	age65below65	-0.00124555	277	214	0.00896525	0.011286	282
age65	PWY_7237___myo___chiro__and_scillo_inositol_degradation	age65below65	0.00174515	277	226	0.00964608	0.0121002	283
age65	PWY_6387___UDP_N_acetylmuramoyl_pentapeptide_biosynthesis_I__meso_diaminopimelate_containing_	age65below65	-0.00331955	277	215	0.0105509	0.0131886	284
age65	GLYCOLYSIS_TCA_GLYOX_BYPASS___superpathway_of_glycolysis__pyruvate_dehydrogenase__TCA__and_glyoxylate_bypass	age65below65	-0.00116661	277	228	0.0107673	0.0134119	285
age65	PWY_7315___dTDP_N_acetylthomosamine_biosynthesis	age65below65	-0.00103648	277	202	0.0109456	0.0135863	286
age65	PWY_5097___L_lysine_biosynthesis_VI	age65below65	-0.00293718	277	215	0.0119931	0.0148346	287
age65	TCA_GLYOX_BYPASS___superpathway_of_glyoxylate_bypass_and_TCA	age65below65	-0.00103058	277	229	0.0128341	0.0158198	288
age65	PWY_6531___mannitol_cycle	age65below65	0.0201637	277	253	0.013027	0.016002	289
age65	PWY_2942___L_lysine_biosynthesis_III	age65below65	-0.00275795	277	215	0.0144291	0.0176633	290
age65	GLYOXYLATE_BYPASS___glyoxylate_cycle	age65below65	-0.000902867	277	236	0.0155132	0.018925	291
age65	PWY_6700___queuosine_biosynthesis	age65below65	-0.00264787	277	215	0.0170262	0.0206997	292
age65	PWY_6113___superpathway_of_mycolate_biosynthesis	age65below65	0.0010792	277	245	0.0199187	0.0241336	293
age65	PWY0_1297___superpathway_of_purine_deoxyribonucleosides_degradation	age65below65	0.00344559	277	277	0.0231176	0.0278665	294
age65	PWY_7204___pyridoxal_5__phosphate_salvage_II__plants_	age65below65	0.00157199	277	224	0.0231567	0.0278665	295
age65	PWY_6545___pyrimidine_deoxyribonucleotides_de_novo_biosynthesis_III	age65below65	0.00105709	277	274	0.0236665	0.0283838	296
age65	GLUCARGALACTSUPER_PWY___superpathway_of_D_glucarate_and_D_galactarate_degradation	age65below65	0.00111691	277	225	0.0265017	0.0316771	297
age65	PWY_7197___pyrimidine_deoxyribonucleotide_phosphorylation	age65below65	-0.0014146	277	219	0.0276153	0.0328974	298
age65	GALACTARDEG_PWY___D_galactarate_degradation_I	age65below65	0.00108748	277	225	0.0279922	0.0332348	299
age65	PWY_7663___gondoate_biosynthesis__anaerobic_	age65below65	-0.0017953	277	215	0.0283641	0.0335642	300
age65	PWY_5791___1_4_dihydroxy_2_naphthoate_biosynthesis_II__plants_	age65below65	-0.000810475	277	218	0.0311941	0.0366686	301
age65	PWY_5837___1_4_dihydroxy_2_naphthoate_biosynthesis_I	age65below65	-0.000810475	277	218	0.0311941	0.0366686	302
age65	PWY_7234___inosine_5__phosphate_biosynthesis_III	age65below65	-0.00136478	277	238	0.0344655	0.0403804	303
age65	P441_PWY___superpathway_of_N_acetylneuraminate_degradation	age65below65	0.00107108	277	276	0.0443477	0.0517876	304
age65	GLUCARDEG_PWY___D_glucarate_degradation_I	age65below65	0.000948006	277	227	0.0473167	0.0550735	305
